# Supplementary material for: Ectopic cervical thymi and no thymic involution until midlife in naked mole rats
Source: Aging Cell. 2021 Oct 1;20(10):e13477. doi: 10.1111/acel.13477 (PMC8520710; doi:10.1111/acel.13477)
Supplement: Supplementary file 2 — Table S1 [file ACEL-20-e13477-s003.xlsx]

## Sheet: Markers.Mouse.Thy
p_val	avg_log2FC	pct.1	pct.2	p_val_adj	cluster	gene	FC
9.72558e-254	6.95562	1	0.052	2.8318e-249	BC	CD74	1049.03
9.73507e-170	5.64115	1	0.011	2.83456e-165	BC	H2-AA	281.787
2.34331e-175	5.55156	1	0.012	6.82302e-171	BC	H2-EB1	257.639
9.4632e-236	5.42709	1	0.042	2.7554e-231	BC	H2-AB1	227.486
2.72239e-182	5.02279	1	0.004	7.92679e-178	BC	CD79A	151.834
1.3939e-133	4.45385	0.776	0.079	4.05862e-129	BC	APOE	85.9574
3.48905e-226	4.3752	0.955	0.118	1.01591e-221	BC	IGKC	79.4557
1.69607e-162	4.25272	1	0.003	4.93845e-158	BC	IGLC2	70.2965
3.46363e-163	3.77955	1	0.002	1.00851e-158	BC	IGLC3	43.7964
2.79303e-94	3.76944	0.896	0.052	8.13247e-90	BC	LY6A	43.3556
4.46437e-233	3.76303	1	0.143	1.29989e-228	BC	CD79B	43.0788
9.89315e-70	3.55685	0.642	0.017	2.88059e-65	BC	IGLC1	35.0527
6.49054e-180	3.48683	1	0.001	1.88985e-175	BC	MS4A1	32.6821
1.10036e-160	3.3433	0.91	0.001	3.20392e-156	BC	FCMR	28.3124
2.20979e-159	3.33596	0.955	0.002	6.43424e-155	BC	EBF1	28.1054
1.62455e-162	3.12924	0.97	0.006	4.73019e-158	BC	H2-DMB2	22.8567
2.03677e-115	3.05108	0.925	0.048	5.93047e-111	BC	IFI30	21.1382
2.00265e-138	2.95407	0.925	0.006	5.83111e-134	BC	MEF2C	19.1839
1.54271e-118	2.83942	0.94	0.656	4.4919e-114	BC	IGHM	17.1058
3.76663e-147	2.72142	0.925	0.022	1.09673e-142	BC	H2-OB	15.2019
3.40561e-53	2.70141	0.746	0.045	9.91612e-49	BC	PLAC8	14.9008
6.06069e-40	2.67039	0.896	0.195	1.76469e-35	BC	IFI27L2A	14.4456
9.81738e-57	2.66793	1	0.286	2.85853e-52	BC	H2-K1	14.4101
8.71691e-134	2.6123	0.94	0.005	2.5381e-129	BC	NAPSA	13.6304
6.4524e-138	2.55549	0.985	0.007	1.87875e-133	BC	LY86	12.8776
6.15248e-153	2.52687	0.925	0.002	1.79142e-148	BC	BANK1	12.5142
3.84286e-99	2.4171	0.701	0.007	1.11893e-94	BC	IGHD	11.2133
3.63586e-88	2.37014	0.851	0.033	1.05865e-83	BC	BE692007	10.6989
2.59807e-79	2.34638	0.955	0.08	7.5648e-75	BC	CTSS	10.4477
1.19817e-154	2.31507	0.94	0.002	3.48871e-150	BC	SIGLECG	10.1256
7.80175e-95	2.2971	0.94	0.129	2.27164e-90	BC	H2-DMA	9.94529
9.93958e-52	2.27169	0.896	0.12	2.89411e-47	BC	H2-Q7	9.69581
1.0654e-140	2.23655	0.94	0.004	3.10212e-136	BC	CTSH	9.36097
4.04545e-111	2.2314	0.821	0.005	1.17791e-106	BC	CYBB	9.31287
2.8831e-41	2.22452	0.313	0.004	8.39473e-37	BC	IGHG2B	9.24906
7.93639e-85	2.14892	0.836	0.028	2.31084e-80	BC	POU2F2	8.57555
6.39729e-69	2.14469	0.896	0.072	1.8627e-64	BC	CAPG	8.53936
7.17779e-58	2.1296	1	0.62	2.08996e-53	BC	H2-D1	8.41149
1.50638e-129	2.11852	0.836	0.002	4.38613e-125	BC	FCRLA	8.31884
2.688e-82	2.04141	0.985	0.545	7.82664e-78	BC	CD37	7.70144
3.11872e-149	2.02769	0.821	0	9.08076e-145	BC	GM31243	7.59655
1.11088e-65	2.02759	0.91	0.176	3.23455e-61	BC	POLD4	7.59576
3.35037e-74	2.00738	0.851	0.067	9.75526e-70	BC	SWAP70	7.44379
9.67102e-71	2.00671	0.91	0.093	2.81591e-66	BC	H2-OA	7.43878
8.03395e-73	1.99826	0.493	0.001	2.33924e-68	BC	GM30211	7.37621
5.27851e-80	1.96978	0.746	0.019	1.53694e-75	BC	UNC93B1	7.16907
1.02175e-100	1.92979	0.851	0.02	2.97504e-96	BC	CD72	6.88808
3.68756e-28	1.88771	0.716	0.128	1.07371e-23	BC	KLF2	6.60421
2.56493e-135	1.85663	0.761	0	7.46829e-131	BC	CD19	6.40212
3.54824e-53	1.79815	0.627	0.022	1.03314e-48	BC	IRF8	6.03848
4.69407e-112	1.75903	0.746	0.002	1.36677e-107	BC	CIITA	5.80679
3.72565e-44	1.73482	1	0.714	1.0848e-39	BC	B2M	5.66788
2.93325e-50	1.68723	0.97	0.32	8.54074e-46	BC	APOBEC3	5.4045
1.42151e-39	1.6674	0.985	0.684	4.139e-35	BC	LTB	5.29838
8.07429e-62	1.64764	0.746	0.029	2.35099e-57	BC	GM8369	5.19473
1.5279e-42	1.6474	0.642	0.056	4.44878e-38	BC	GM1966	5.19344
4.11352e-88	1.63303	0.731	0.006	1.19773e-83	BC	BCL11A	5.11935
6.0711e-64	1.62882	0.761	0.031	1.76772e-59	BC	H2-Q6	5.09783
5.1358e-102	1.62817	0.687	0.002	1.49539e-97	BC	TNFRSF13C	5.09452
3.91746e-66	1.5967	0.552	0.005	1.14065e-61	BC	CD55	4.9367
3.20107e-87	1.58138	0.776	0.01	9.32055e-83	BC	LYN	4.86165
6.4749e-98	1.57101	0.731	0.004	1.8853e-93	BC	BLNK	4.81152
6.39647e-41	1.56299	0.91	0.439	1.86246e-36	BC	SERINC3	4.77307
5.4724e-34	1.53253	0.91	0.266	1.5934e-29	BC	IFI203	4.62987
1.50678e-29	1.50653	1	0.923	4.38728e-25	BC	CD52	4.51106
5.5274e-81	1.48981	0.627	0.005	1.60941e-76	BC	CD38	4.43624
3.39368e-50	1.48256	0.433	0.004	9.88138e-46	BC	CD83	4.40421
2.29862e-37	1.47719	0.448	0.012	6.69289e-33	BC	SERPINB1A	4.38061
8.95955e-41	1.46665	0.866	0.154	2.60875e-36	BC	TMEM243	4.3347
1.47331e-129	1.46274	0.731	0	4.28982e-125	BC	PAX5	4.31776
4.68983e-49	1.46248	1	0.98	1.36554e-44	BC	RPS19	4.31664
4.51102e-49	1.45119	0.806	0.07	1.31347e-44	BC	9930111J21RIK2	4.26821
2.0695e-46	1.44883	0.716	0.053	6.02577e-42	BC	SYK	4.25814
6.59737e-48	1.4374	0.731	0.084	1.92096e-43	BC	PKIG	4.20972
1.20451e-55	1.43116	0.463	0.003	3.50716e-51	BC	CCR6	4.18354
2.77576e-44	1.4278	0.507	0.015	8.08219e-40	BC	MS4A4C	4.16952
3.84245e-47	1.42204	0.731	0.056	1.11881e-42	BC	FILIP1L	4.14556
1.43906e-102	1.41554	0.687	0.001	4.19011e-98	BC	CD180	4.1187
1.30667e-23	1.40761	0.761	0.235	3.80464e-19	BC	TCF4	4.0862
2.65294e-83	1.39758	0.642	0.003	7.72456e-79	BC	DOK3	4.04538
6.22641e-41	1.39487	1	0.987	1.81294e-36	BC	RPS20	4.03443
4.25707e-85	1.38315	0.642	0.003	1.23953e-80	BC	RNASE6	3.98744
4.70141e-92	1.38215	0.567	0	1.36891e-87	BC	H2-EB2	3.98347
1.69149e-87	1.36967	0.687	0.004	4.92513e-83	BC	SPIB	3.93407
7.80684e-71	1.34489	0.597	0.005	2.27312e-66	BC	LMO2	3.83775
1.44189e-54	1.34234	1	0.992	4.19834e-50	BC	RPS21	3.828
6.65741e-39	1.34173	1	0.975	1.93844e-34	BC	RPS12	3.82565
1.23999e-28	1.33835	0.91	0.366	3.61047e-24	BC	PSMB9	3.81275
4.11309e-44	1.3367	0.806	0.088	1.19761e-39	BC	SAMHD1	3.80646
2.03388e-86	1.33406	0.612	0.002	5.92206e-82	BC	FCGR2B	3.79642
1.92133e-32	1.32824	0.672	0.106	5.59434e-28	BC	FAM111A	3.77441
5.54506e-49	1.328	0.642	0.034	1.61455e-44	BC	SH3BP5	3.77348
9.70007e-43	1.32794	0.642	0.054	2.82437e-38	BC	HVCN1	3.77326
9.02732e-36	1.30675	0.851	0.156	2.62848e-31	BC	GIMAP4	3.69415
5.86633e-85	1.29071	0.552	0.001	1.7081e-80	BC	RASGRP3	3.63536
1.54834e-59	1.28185	0.403	0.001	4.5083e-55	BC	FCER2A	3.60329
2.09397e-69	1.27772	1	0.993	6.09702e-65	BC	RPS27	3.58843
1.51993e-37	1.26979	1	0.975	4.42557e-33	BC	RPS5	3.5601
3.96571e-38	1.26347	1	0.984	1.1547e-33	BC	RPS18	3.53768
1.45237e-32	1.25293	0.851	0.2	4.22887e-28	BC	CTSC	3.50059
2.64034e-84	1.24959	0.552	0.001	7.68787e-80	BC	SCD1	3.48891
2.4342e-28	1.24834	0.866	0.26	7.08767e-24	BC	SNX2	3.48455
3.37033e-36	1.238	1	0.988	9.81338e-32	BC	RPL39	3.4487
1.27005e-24	1.2323	0.91	0.389	3.69801e-20	BC	SERP1	3.4291
6.28295e-64	1.23123	0.582	0.007	1.82941e-59	BC	POU2AF1	3.42543
1.13307e-23	1.22191	0.97	0.435	3.29916e-19	BC	SHISA5	3.39367
8.95425e-40	1.22041	0.269	0	2.60721e-35	BC	VPREB3	3.38858
2.05051e-22	1.21206	0.776	0.249	5.97048e-18	BC	MAN1A	3.36038
3.36124e-40	1.2076	1	0.994	9.78693e-36	BC	RPL13	3.34545
1.36093e-21	1.2022	0.955	0.547	3.96261e-17	BC	SRGN	3.32744
4.15071e-16	1.18726	0.955	0.571	1.20856e-11	BC	LY6D	3.2781
2.9677e-20	1.18259	0.687	0.165	8.64104e-16	BC	GM8995	3.2628
1.44387e-38	1.17884	0.403	0.008	4.20411e-34	BC	SERPINA3G	3.25061
2.47089e-60	1.17212	1	0.998	7.19448e-56	BC	FAU	3.22884
1.70799e-62	1.17101	0.597	0.008	4.97315e-58	BC	NCF1	3.22525
2.01831e-36	1.15622	0.731	0.091	5.87671e-32	BC	PLEKHO1	3.17789
4.10263e-66	1.15423	0.657	0.011	1.19456e-61	BC	LAT2	3.17159
6.39554e-42	1.15417	1	0.998	1.86219e-37	BC	RPS24	3.17139
1.4249e-36	1.14895	1	0.987	4.14888e-32	BC	RPL21	3.15488
5.45926e-56	1.14895	0.687	0.025	1.58957e-51	BC	NCF4	3.15486
7.59658e-76	1.1365	0.522	0.001	2.2119e-71	BC	MARCHF1	3.11584
1.64347e-23	1.11655	0.955	0.397	4.78529e-19	BC	LCP1	3.05431
3.49134e-20	1.10837	0.642	0.144	1.01657e-15	BC	SP140	3.02941
2.36317e-72	1.1074	0.552	0.003	6.88085e-68	BC	BTK	3.02647
1.54016e-63	1.10573	0.597	0.008	4.48448e-59	BC	BLK	3.02144
1.94259e-85	1.10034	0.537	0.001	5.65624e-81	BC	CD22	3.00519
2.91899e-24	1.09806	0.761	0.185	8.49921e-20	BC	BIN1	2.99834
6.46195e-34	1.09663	1	0.979	1.88152e-29	BC	RPL38	2.99404
1.01162e-23	1.09067	0.836	0.247	2.94554e-19	BC	TNFRSF13B	2.97628
2.15225e-40	1.08875	0.537	0.022	6.2667e-36	BC	DENND5B	2.97055
8.1932e-60	1.08702	0.552	0.006	2.38561e-55	BC	H2-DMB1	2.96542
3.31011e-16	1.08558	0.806	0.355	9.63805e-12	BC	MNDAL	2.96115
9.08633e-27	1.0799	1	0.899	2.64567e-22	BC	RPL36A	2.94438
6.76844e-18	1.07602	0.403	0.047	1.97077e-13	BC	BCL2A1B	2.93298
7.26033e-21	1.07597	0.97	0.621	2.11399e-16	BC	H2-T23	2.93285
3.9971e-25	1.07248	0.537	0.062	1.16384e-20	BC	TXNDC5	2.92261
6.94658e-72	1.07208	0.507	0.001	2.02264e-67	BC	TRIM7	2.92146
4.95457e-24	1.07014	1	0.9	1.44262e-19	BC	RPL3	2.91578
5.59279e-23	1.06794	0.657	0.128	1.62845e-18	BC	PPP3CA	2.90937
9.30514e-31	1.06099	1	0.987	2.70938e-26	BC	RPL37	2.88924
2.94268e-25	1.05585	0.746	0.16	8.5682e-21	BC	AW112010	2.8744
6.73902e-39	1.0444	1	0.994	1.9622e-34	BC	RPL37A	2.8417
6.91868e-60	1.04236	0.433	0.001	2.01451e-55	BC	CYP4F18	2.83589
2.37049e-19	1.04079	0.925	0.464	6.90215e-15	BC	RPS27RT	2.83146
9.707e-39	1.03586	0.403	0.007	2.82639e-34	BC	PKIB	2.81752
6.56759e-32	1.02861	1	0.971	1.91228e-27	BC	RPL27A	2.79718
2.32494e-29	1.02077	0.716	0.124	6.76953e-25	BC	GIMAP3	2.77533
3.49318e-18	1.01868	0.791	0.307	1.01711e-13	BC	CTSZ	2.76953
1.47803e-48	1.01799	0.478	0.007	4.30358e-44	BC	HHEX	2.76763
1.85529e-30	1.01705	1	0.996	5.40205e-26	BC	RPLP1	2.76502
1.41198e-31	1.01603	1	0.995	4.11125e-27	BC	RPL23	2.76221
2.01315e-25	1.01167	0.567	0.071	5.86169e-21	BC	GPR183	2.75019
2.67603e-17	1.01011	0.672	0.197	7.79181e-13	BC	FCHSD2	2.7459
2.94022e-33	0.996558	0.642	0.065	8.56103e-29	BC	GPR18	2.70894
4.83726e-37	0.995968	0.582	0.037	1.40847e-32	BC	GGA2	2.70734
1.08127e-53	0.995532	0.507	0.006	3.14835e-49	BC	IRF5	2.70616
2.36893e-20	0.979321	0.791	0.243	6.89761e-16	BC	CAMK2D	2.66265
5.77069e-23	0.974951	1	0.984	1.68025e-18	BC	RPSA	2.65104
2.55839e-19	0.972651	0.627	0.137	7.44926e-15	BC	GIMAP7	2.64495
4.84929e-28	0.971128	1	0.967	1.41197e-23	BC	RPL22	2.64092
2.96808e-28	0.969412	1	0.993	8.64217e-24	BC	RPL18A	2.63639
1.13137e-23	0.968087	1	0.949	3.29421e-19	BC	RPL10	2.6329
9.35281e-21	0.966584	1	0.957	2.72326e-16	BC	RPS2	2.62895
1.25107e-13	0.964208	0.403	0.074	3.64273e-09	BC	CHCHD10	2.62271
1.50287e-15	0.96362	0.925	0.633	4.37591e-11	BC	MT-ND5	2.62117
3.19264e-15	0.961855	0.478	0.096	9.296e-11	BC	GM4759	2.61655
1.47556e-20	0.95952	0.597	0.112	4.29639e-16	BC	SYNGR2	2.61044
1.79736e-30	0.958932	0.418	0.017	5.23337e-26	BC	PLD4	2.60891
5.05e-30	0.951551	1	0.989	1.47041e-25	BC	RPL17	2.58972
2.85697e-27	0.949435	0.701	0.12	8.31865e-23	BC	H2-M3	2.58425
4.12596e-29	0.946235	0.642	0.082	1.20136e-24	BC	PRR13	2.57599
1.3574e-19	0.94623	0.597	0.118	3.95233e-15	BC	TRIM34A	2.57598
2.99275e-23	0.944293	0.433	0.036	8.71399e-19	BC	PHF11B	2.571
4.32248e-27	0.939026	1	0.987	1.25858e-22	BC	RPS7	2.55749
1.18332e-12	0.938504	0.716	0.315	3.44548e-08	BC	SAT1	2.55615
7.47879e-29	0.934704	1	0.986	2.1776e-24	BC	RPL36	2.54646
2.32699e-15	0.933649	0.866	0.453	6.7755e-11	BC	SMIM14	2.54378
5.37132e-13	0.933359	0.836	0.428	1.56397e-08	BC	ZFP36L1	2.54304
3.26773e-18	0.929397	0.806	0.282	9.51465e-14	BC	IER5	2.53298
3.1987e-27	0.92799	1	0.987	9.31365e-23	BC	RPL26	2.52942
1.96342e-13	0.923126	0.836	0.421	5.7169e-09	BC	PTPN6	2.51715
9.98906e-30	0.920347	1	0.987	2.90852e-25	BC	RPL30	2.51016
1.6626e-25	0.919454	1	0.996	4.84099e-21	BC	RPL32	2.50792
3.15628e-11	0.912041	0.881	0.541	9.19013e-07	BC	2410006H16RIK	2.4894
1.84294e-54	0.907792	0.478	0.005	5.36609e-50	BC	PLCG2	2.47884
9.74448e-30	0.893458	1	0.989	2.8373e-25	BC	RPL34	2.44357
1.22923e-28	0.887082	0.881	0.247	3.57914e-24	BC	CD53	2.42803
2.40841e-22	0.886281	1	0.995	7.01256e-18	BC	TMSB4X	2.42609
6.60011e-22	0.885918	1	0.967	1.92176e-17	BC	RPL35	2.42521
6.89889e-22	0.878457	1	0.932	2.00875e-17	BC	RPL14	2.40718
1.5065e-32	0.877648	0.403	0.012	4.38647e-28	BC	C130026I21RIK	2.40524
3.58226e-16	0.87665	1	0.918	1.04305e-11	BC	LY6E	2.40284
5.79372e-24	0.876277	0.373	0.022	1.68696e-19	BC	KCTD12	2.40194
1.01565e-18	0.87513	0.522	0.094	2.95728e-14	BC	CCDC50	2.39919
4.17581e-20	0.870212	1	0.792	1.21587e-15	BC	CYBA	2.38742
1.86486e-18	0.869216	0.522	0.096	5.4299e-14	BC	PML	2.38504
2.23558e-25	0.864742	1	0.99	6.50934e-21	BC	RPS23	2.37439
1.20766e-20	0.864068	0.567	0.1	3.51635e-16	BC	IFI206	2.37279
5.16271e-16	0.863068	0.284	0.02	1.50322e-11	BC	CR2	2.37042
5.04298e-22	0.861602	1	0.948	1.46837e-17	BC	RPS25	2.36695
2.91823e-18	0.849163	0.418	0.05	8.49701e-14	BC	CD44	2.33769
9.15969e-27	0.848705	0.522	0.05	2.66703e-22	BC	CYB561A3	2.33662
4.33334e-14	0.844256	0.657	0.213	1.26174e-09	BC	ALDH2	2.32625
1.41074e-28	0.842915	1	0.993	4.10766e-24	BC	RPS13	2.32313
1.15944e-25	0.841512	1	0.99	3.37595e-21	BC	RPL35A	2.31987
1.13639e-73	0.840927	0.433	0	3.30882e-69	BC	FCRL5	2.31852
6.29167e-18	0.838635	1	0.966	1.83195e-13	BC	RPL12	2.31321
1.40917e-21	0.836333	1	0.984	4.10307e-17	BC	RPLP2	2.30789
3.07479e-16	0.835873	0.791	0.291	8.95287e-12	BC	BOLA2	2.30683
4.04145e-32	0.832411	0.299	0.003	1.17675e-27	BC	PXDC1	2.29885
1.54533e-27	0.832301	0.478	0.035	4.49952e-23	BC	B3GNT5	2.2986
1.40991e-30	0.830691	1	0.996	4.10525e-26	BC	RPS29	2.2949
8.15722e-22	0.826713	0.597	0.103	2.37514e-17	BC	GNG2	2.28579
1.87383e-54	0.820155	0.478	0.005	5.45603e-50	BC	HAAO	2.27085
2.70136e-22	0.819174	1	0.992	7.86554e-18	BC	RPS15A	2.26863
3.80957e-28	0.818094	0.627	0.088	1.10923e-23	BC	SNN	2.26618
1.79906e-13	0.817296	0.507	0.122	5.23831e-09	BC	REL	2.26437
7.04125e-09	0.814303	0.776	0.423	0.00020502	BC	HSPA5	2.2576
3.1649e-52	0.814263	0.478	0.005	9.21523e-48	BC	WDFY4	2.25751
2.81937e-21	0.80774	1	0.995	8.20916e-17	BC	RPS8	2.24283
1.44399e-58	0.806944	0.418	0.001	4.20447e-54	BC	A530030E21RIK	2.24105
9.12678e-16	0.805041	0.97	0.628	2.65744e-11	BC	EEF1D	2.23679
7.71623e-25	0.804352	0.507	0.069	2.24673e-20	BC	SDC4	2.23525
3.77171e-24	0.803622	0.463	0.041	1.09821e-19	BC	GNS	2.23362
1.23417e-19	0.801998	0.328	0.021	3.59354e-15	BC	ZEB2	2.22999
1.01788e-12	0.801795	0.627	0.207	2.96377e-08	BC	RIPOR2	2.22954
1.35335e-10	0.800947	0.418	0.106	3.94054e-06	BC	TRAF1	2.22765
7.84408e-13	0.796806	0.403	0.077	2.28396e-08	BC	DENND4A	2.21844
6.05492e-17	0.787693	0.642	0.171	1.76301e-12	BC	GM20559	2.19832
7.60437e-24	0.787122	1	0.995	2.21417e-19	BC	RPL9	2.19706
2.07228e-39	0.786509	0.388	0.005	6.03387e-35	BC	MYO1E	2.19572
5.33477e-37	0.785939	0.403	0.008	1.55332e-32	BC	PIK3AP1	2.19447
1.11273e-14	0.782042	0.91	0.456	3.23994e-10	BC	CLEC2D	2.18593
6.86058e-42	0.779236	0.388	0.004	1.9976e-37	BC	LYL1	2.17981
1.68015e-16	0.773381	1	0.825	4.8921e-12	BC	PFDN5	2.16708
2.24337e-26	0.77012	0.299	0.006	6.53201e-22	BC	CKAP4	2.16003
1.3545e-20	0.768012	0.448	0.051	3.94388e-16	BC	IFI214	2.15548
1.58807e-15	0.764162	0.985	0.97	4.62399e-11	BC	MT-ND2	2.14719
1.27792e-12	0.760829	0.687	0.254	3.72091e-08	BC	SAMD9L	2.14005
6.77817e-19	0.760456	1	0.969	1.9736e-14	BC	RPS10	2.13925
1.69085e-14	0.757627	0.731	0.268	4.92326e-10	BC	IFI209	2.13321
3.62148e-11	0.749845	0.925	0.625	1.05447e-06	BC	GDI2	2.11667
4.94829e-18	0.746093	1	0.992	1.44079e-13	BC	RPS4X	2.10875
1.26433e-15	0.745021	1	0.95	3.68135e-11	BC	SH3BGRL3	2.10649
2.19942e-54	0.744903	0.403	0.001	6.40405e-50	BC	TRIM30B	2.10624
1.64634e-09	0.741145	0.433	0.124	4.79364e-05	BC	PXK	2.09834
2.08371e-15	0.736546	0.552	0.129	6.06715e-11	BC	GM2A	2.08871
1.49129e-09	0.736393	0.791	0.472	4.34218e-05	BC	ERP29	2.08839
3.33646e-18	0.730578	0.478	0.073	9.71477e-14	BC	SMAD7	2.07628
4.40048e-13	0.729579	0.97	0.66	1.28129e-08	BC	EEF1G	2.07421
2.30452e-24	0.727199	0.328	0.012	6.71008e-20	BC	GM6545	2.06928
1.6817e-19	0.72238	0.507	0.077	4.89661e-15	BC	LPGAT1	2.05933
8.33144e-14	0.721649	0.597	0.173	2.42587e-09	BC	ADD3	2.05782
4.19867e-20	0.721045	1	0.992	1.22253e-15	BC	RPS3	2.05658
1.13929e-31	0.720892	0.343	0.006	3.31726e-27	BC	CD86	2.05627
4.09322e-19	0.718427	0.552	0.1	1.19182e-14	BC	VARS	2.05121
6.38294e-09	0.71622	0.791	0.454	0.000185852	BC	MYCBP2	2.04668
5.47527e-24	0.714911	0.493	0.052	1.59423e-19	BC	UNC119	2.044
1.20625e-11	0.712967	1	0.95	3.51225e-07	BC	MT-ND1	2.04003
2.68889e-20	0.712727	0.507	0.072	7.82923e-16	BC	STING1	2.03955
1.90247e-17	0.712535	0.373	0.039	5.53941e-13	BC	SORL1	2.03915
0.000312198	0.71157	0.418	0.201	1	BC	SAMSN1	2.03719
7.81115e-41	0.710913	0.373	0.004	2.27437e-36	BC	SPI1	2.03585
1.41741e-18	0.710025	0.373	0.035	4.12707e-14	BC	BTLA	2.03404
8.90143e-22	0.709829	0.418	0.036	2.59183e-17	BC	CHD7	2.03364
2.87454e-46	0.70521	0.328	0.001	8.3698e-42	BC	CD40	2.02427
4.14255e-09	0.702168	0.612	0.253	0.000120619	BC	STAT1	2.01812
2.27719e-16	0.701578	0.612	0.158	6.6305e-12	BC	CTSO	2.01693
1.43377e-13	0.695068	1	0.953	4.1747e-09	BC	RPL10A	2.00385
5.76018e-08	-0.693313	0.642	0.724	0.00167719	BC	PNN	0.499917
9.24567e-05	-0.693617	0.239	0.421	1	BC	ZEB1	0.499765
3.57703e-07	-0.693693	0.284	0.463	0.0104152	BC	ATXN10	0.499727
1.15252e-09	-0.694128	0.866	0.922	3.35579e-05	BC	SUMO2	0.49951
2.77322e-07	-0.694901	0.343	0.414	0.00807479	BC	TTC3	0.499124
1.19305e-15	-0.696002	0.955	0.932	3.47381e-11	BC	SEM1	0.498574
2.62803e-08	-0.696043	0.672	0.675	0.000765205	BC	TNRC6B	0.498554
2.51303e-13	-0.696264	0.881	0.793	7.31718e-09	BC	JPT1	0.498444
1.61408e-06	-0.697943	0.239	0.419	0.0469971	BC	PSMD3	0.497608
2.54226e-05	-0.698182	0.149	0.341	0.740231	BC	TBL1X	0.497489
2.9641e-06	-0.69887	0.134	0.32	0.0863058	BC	UTRN	0.497147
1.0399e-06	-0.699517	0.552	0.647	0.0302789	BC	SEPTIN6	0.496825
3.67208e-05	-0.699593	0.119	0.316	1	BC	BCAT2	0.496787
1.94409e-08	-0.699808	0.851	0.864	0.000566061	BC	SRSF5	0.496681
7.9062e-06	-0.700819	0.254	0.462	0.230205	BC	PPP1CB	0.496179
3.10224e-07	-0.702852	0.567	0.613	0.00903279	BC	ST13	0.495171
9.98264e-07	-0.704	0.657	0.753	0.0290665	BC	ARGLU1	0.494603
3.68518e-05	-0.704043	0.552	0.654	1	BC	CTCF	0.494582
1.08082e-05	-0.704315	0.209	0.417	0.314704	BC	PIGX	0.494447
1.54382e-05	-0.704549	0.179	0.383	0.449515	BC	GTF2I	0.494331
2.82405e-07	-0.70487	0.045	0.289	0.00822279	BC	HNRNPLL	0.494173
0.00012375	-0.706906	0.388	0.545	1	BC	PAN3	0.493168
9.19759e-12	-0.707138	0.582	0.685	2.67806e-07	BC	PSMB6	0.493053
1.28285e-12	-0.707206	0.866	0.858	3.73527e-08	BC	COX7A2	0.49302
4.81717e-05	-0.709497	0.075	0.265	1	BC	MR1	0.491891
4.12428e-06	-0.709796	0.119	0.293	0.120087	BC	KANSL1L	0.491744
3.32579e-08	-0.711453	0.582	0.622	0.000968371	BC	PBRM1	0.49093
1.45789e-07	-0.711933	0.612	0.7	0.00424493	BC	ACIN1	0.490695
3.11832e-07	-0.712708	0.418	0.507	0.0090796	BC	DMAC1	0.490315
1.25804e-09	-0.713037	0.657	0.73	3.66303e-05	BC	PCBP1	0.490153
1.56093e-09	-0.713304	0.537	0.635	4.54497e-05	BC	ELOC	0.490023
4.68296e-06	-0.7139	0.209	0.366	0.136354	BC	CDK17	0.48973
9.25836e-08	-0.714898	0.254	0.422	0.00269576	BC	BUD31	0.489242
2.85985e-05	-0.715594	0.134	0.336	0.832703	BC	HSD11B1	0.488902
1.16804e-06	-0.715998	0.254	0.421	0.0340099	BC	SSBP3	0.488704
5.39267e-08	-0.716516	0.343	0.455	0.00157018	BC	ITGAL	0.488451
1.18833e-08	-0.716622	0.522	0.611	0.000346007	BC	WDR33	0.488399
1.1168e-07	-0.716936	0.597	0.678	0.00325179	BC	PTEN	0.488246
1.96702e-05	-0.717185	0.224	0.406	0.572737	BC	EID1	0.488124
7.87248e-06	-0.717626	0.343	0.521	0.229223	BC	H13	0.487909
3.33981e-12	-0.718948	0.582	0.607	9.72454e-08	BC	BANF1	0.487265
8.38069e-08	-0.719908	0.672	0.734	0.0024402	BC	1810026B05RIK	0.486797
1.19798e-05	-0.720254	0.358	0.475	0.348815	BC	PIK3R1	0.486629
1.35735e-07	-0.720817	0.045	0.279	0.00395219	BC	UBASH3A	0.486355
1.56443e-10	-0.723313	0.642	0.7	4.55515e-06	BC	PRKAR1A	0.485142
2.0538e-07	-0.723648	0.418	0.519	0.00598004	BC	UBXN4	0.48498
2.02598e-06	-0.724149	0.06	0.285	0.0589905	BC	IFT80	0.484737
7.45403e-05	-0.724849	0.328	0.443	1	BC	H1F2	0.484397
5.09134e-08	-0.725466	0.373	0.526	0.00148244	BC	EIF1AX	0.484099
4.05445e-06	-0.726323	0.134	0.307	0.118053	BC	PHF2	0.483684
1.07487e-06	-0.726869	0.522	0.626	0.0312969	BC	BCLAF1	0.48342
2.74221e-07	-0.72773	0.09	0.281	0.00798449	BC	LDLRAD4	0.483004
3.96329e-10	-0.728564	0.597	0.679	1.15399e-05	BC	PSMD4	0.482602
2.4558e-12	-0.730306	0.896	0.91	7.15055e-08	BC	UBE2D3	0.481761
7.07668e-32	-0.730346	1	0.995	2.06052e-27	BC	H3F3A	0.481742
7.37719e-12	-0.73057	0.493	0.543	2.14802e-07	BC	ANAPC5	0.481634
5.50298e-14	-0.731437	0.687	0.735	1.6023e-09	BC	UQCR11	0.481217
2.08614e-08	-0.731945	0.463	0.568	0.00060742	BC	FRG1	0.480972
4.20472e-11	-0.732218	0.776	0.787	1.22429e-06	BC	SEC62	0.480841
1.69971e-06	-0.734688	0.463	0.626	0.0494904	BC	SRSF6	0.479655
5.22303e-06	-0.735345	0.09	0.316	0.152079	BC	ADA	0.47934
4.39948e-05	-0.735384	0.418	0.533	1	BC	A130071D04RIK	0.479322
5.20326e-06	-0.735821	0.254	0.408	0.151503	BC	LMAN2L	0.479112
2.35297e-09	-0.736168	0.582	0.655	6.85114e-05	BC	CALM3	0.478946
1.06372e-06	-0.736303	0.104	0.345	0.0309722	BC	EGLN1	0.478881
7.5696e-07	-0.736937	0.03	0.262	0.0220404	BC	GFI1	0.478578
1.30901e-09	-0.739555	0.582	0.646	3.81143e-05	BC	YY1	0.477326
7.5385e-14	-0.739672	1	0.984	2.19498e-09	BC	FTL1	0.47727
6.59224e-06	-0.739947	0.358	0.512	0.191946	BC	THOC2	0.477139
1.72637e-08	-0.741141	0.418	0.55	0.000502668	BC	SSNA1	0.47657
2.58828e-09	-0.741843	0.493	0.643	7.53631e-05	BC	TIMM23	0.476235
1.87557e-06	-0.742775	0.075	0.267	0.0546109	BC	KREMEN1	0.475792
2.15677e-09	-0.743712	0.507	0.59	6.27988e-05	BC	BUB3	0.475346
1.57335e-05	-0.743838	0.269	0.425	0.458111	BC	RUNX1	0.475286
1.1928e-06	-0.743944	0.328	0.485	0.0347307	BC	SMARCD2	0.475236
7.24042e-06	-0.745595	0.224	0.397	0.210819	BC	HSPB11	0.474452
8.56024e-09	-0.745987	0.672	0.689	0.000249248	BC	SEPTIN7	0.474266
1.8003e-07	-0.74683	0.493	0.625	0.00524192	BC	S100A13	0.473866
6.7183e-07	-0.748151	0.612	0.691	0.0195617	BC	PNISR	0.473241
2.39744e-05	-0.74902	0.224	0.396	0.698064	BC	ILVBL	0.472829
3.66732e-05	-0.749274	0.119	0.301	1	BC	GM37266	0.47271
5.26602e-08	-0.751711	0.418	0.57	0.00153331	BC	UBE2M	0.471559
9.61587e-13	-0.752825	0.537	0.618	2.79985e-08	BC	CCT7	0.471034
5.24385e-06	-0.753006	0.09	0.292	0.152685	BC	TUBE1	0.470949
3.38358e-10	-0.753007	0.716	0.769	9.85196e-06	BC	CSNK1A1	0.470948
2.06117e-09	-0.753556	0.537	0.601	6.0015e-05	BC	HP1BP3	0.47069
2.42497e-21	-0.75416	1	0.987	7.06078e-17	BC	OAZ1	0.470406
3.12593e-17	-0.754529	0.881	0.864	9.10177e-13	BC	RBX1	0.470232
2.09748e-07	-0.754608	0.254	0.386	0.00610724	BC	BZW2	0.470195
8.72435e-08	-0.755268	0.552	0.645	0.00254027	BC	STK4	0.469885
5.55894e-07	-0.755733	0.075	0.296	0.016186	BC	NCK2	0.469666
0.000468175	-0.757533	0.418	0.473	1	BC	KCNQ1OT1	0.468822
5.30713e-07	-0.758155	0.224	0.413	0.0154528	BC	SEPTIN9	0.46853
5.2841e-08	-0.758527	0.537	0.626	0.00153857	BC	TNRC6C	0.468356
3.00761e-11	-0.75948	0.612	0.653	8.75726e-07	BC	FGFR1OP2	0.46791
6.98926e-07	-0.760198	0.209	0.389	0.0203506	BC	OSBPL8	0.467574
3.74916e-07	-0.760609	0.284	0.452	0.0109164	BC	RASAL3	0.467382
3.90782e-07	-0.760927	0.134	0.374	0.0113784	BC	BEX3	0.467233
2.59523e-08	-0.761691	0.507	0.661	0.000755654	BC	RAB2A	0.466876
4.73936e-06	-0.761853	0.224	0.372	0.137996	BC	GSE1	0.466801
1.12198e-11	-0.76344	0.731	0.797	3.26688e-07	BC	ATP6V1G1	0.46606
1.09961e-06	-0.766878	0.463	0.626	0.0320173	BC	CISD2	0.464461
9.9117e-08	-0.769679	0.328	0.511	0.00288599	BC	LSM8	0.463161
4.00147e-08	-0.770731	0.433	0.61	0.00116511	BC	CYCS	0.462675
3.83591e-07	-0.771355	0.119	0.34	0.011169	BC	ANO6	0.462386
3.88526e-06	-0.771395	0.299	0.467	0.113127	BC	SMARCA4	0.462367
1.04343e-13	-0.772699	0.866	0.875	3.03816e-09	BC	PAIP2	0.461765
6.93403e-06	-0.77711	0.254	0.475	0.201898	BC	PPP2R5C	0.459733
9.61772e-09	-0.778507	0.716	0.798	0.000280039	BC	TOP1	0.459091
1.08433e-05	-0.780046	0.104	0.314	0.315723	BC	USPL1	0.458385
6.0263e-07	-0.780769	0.358	0.527	0.0175468	BC	MPLKIP	0.458054
3.74106e-07	-0.781083	0.493	0.614	0.0108929	BC	SENP6	0.45791
6.6537e-08	-0.781327	0.09	0.317	0.00193736	BC	PTOV1	0.457798
3.05512e-06	-0.781867	0.299	0.48	0.0889559	BC	PELI1	0.457551
1.60927e-06	-0.781886	0.104	0.298	0.0468571	BC	DGKE	0.457542
1.74005e-05	-0.782042	0.224	0.394	0.50665	BC	HIVEP2	0.457471
1.69225e-11	-0.785526	0.597	0.699	4.92732e-07	BC	ATOX1	0.45588
1.41056e-06	-0.787246	0.164	0.362	0.0410712	BC	TECPR1	0.455096
4.14949e-13	-0.789049	0.731	0.8	1.20821e-08	BC	MYL12A	0.454276
7.47732e-06	-0.789915	0.179	0.337	0.217717	BC	GM37593	0.453883
4.52549e-08	-0.791023	0.03	0.268	0.00131769	BC	GTF2IRD1	0.453381
1.76007e-06	-0.7927	0.045	0.271	0.051248	BC	A930003A15RIK	0.452621
1.14013e-09	-0.793917	0.552	0.655	3.31973e-05	BC	ZFP207	0.452071
9.60963e-06	-0.796532	0.313	0.468	0.279804	BC	1300002E11RIK	0.45089
4.06601e-09	-0.797267	0.254	0.425	0.00011839	BC	PDHA1	0.450559
3.93565e-08	-0.798044	0.687	0.75	0.00114594	BC	ELF1	0.450209
2.1412e-11	-0.798063	0.507	0.592	6.23453e-07	BC	THOC7	0.4502
7.49844e-08	-0.798746	0.075	0.338	0.00218332	BC	OTULINL	0.449893
8.75718e-18	-0.799087	0.896	0.92	2.54983e-13	BC	ATP5J2	0.449739
1.02991e-06	-0.801188	0.179	0.392	0.029988	BC	DGCR6	0.448796
4.04394e-11	-0.802619	0.716	0.825	1.17747e-06	BC	HNRNPU	0.448154
4.92046e-10	-0.804118	0.448	0.592	1.43269e-05	BC	ACTR10	0.447482
1.84902e-06	-0.807576	0.269	0.45	0.053838	BC	FAS	0.445938
1.07273e-16	-0.81159	0.91	0.919	3.12346e-12	BC	ATP5B	0.444151
1.78547e-07	-0.811666	0.269	0.462	0.00519876	BC	ATP1A1	0.444117
3.38308e-12	-0.812173	0.701	0.779	9.85052e-08	BC	SRP14	0.443892
1.00557e-06	-0.812897	0.343	0.521	0.0292792	BC	USP7	0.443571
5.89344e-07	-0.815812	0.522	0.66	0.0171599	BC	SH3KBP1	0.44228
1.12337e-07	-0.816095	0.284	0.457	0.00327093	BC	RINL	0.442155
5.45713e-07	-0.816242	0.582	0.715	0.0158895	BC	NIPBL	0.44209
7.50326e-08	-0.816614	0.075	0.298	0.00218472	BC	DNAH8	0.441925
9.49517e-07	-0.817354	0.09	0.349	0.0276471	BC	TAPT1	0.441599
1.79733e-07	-0.818307	0.075	0.321	0.00523328	BC	TNIK	0.441178
5.23016e-11	-0.818686	0.612	0.72	1.52286e-06	BC	PSMA6	0.441011
2.27106e-07	-0.818847	0.612	0.683	0.00661263	BC	RCSD1	0.44094
5.06876e-07	-0.819152	0.164	0.356	0.0147587	BC	MGST2	0.440805
3.00806e-11	-0.819795	0.597	0.694	8.75856e-07	BC	YWHAH	0.440522
6.50812e-08	-0.819984	0.045	0.293	0.00189497	BC	2610307P16RIK	0.440439
1.14039e-07	-0.820384	0.537	0.694	0.00332047	BC	PRDX5	0.440263
1.69581e-10	-0.82129	0.418	0.596	4.93769e-06	BC	NDUFA8	0.439864
8.59228e-08	-0.822103	0.522	0.671	0.00250181	BC	WAPL	0.439506
1.35021e-06	-0.822161	0.313	0.541	0.0393142	BC	B230219D22RIK	0.439481
6.73213e-09	-0.822357	0.507	0.608	0.00019602	BC	ZFP644	0.439395
3.37156e-07	-0.82236	0.075	0.321	0.00981698	BC	EIF4E3	0.439393
5.04751e-07	-0.82243	0.343	0.556	0.0146968	BC	TARDBP	0.439363
2.22266e-09	-0.823302	0.403	0.541	6.47172e-05	BC	CNOT2	0.43898
1.58756e-09	-0.824214	0.582	0.647	4.62249e-05	BC	CDKN1B	0.438579
9.45989e-08	-0.825875	0.045	0.281	0.00275444	BC	RNF157	0.437852
2.93179e-11	-0.827397	0.731	0.802	8.5365e-07	BC	PRDX2	0.437186
1.08336e-05	-0.827835	0.254	0.387	0.315442	BC	PDK1	0.436994
7.4601e-09	-0.829029	0.522	0.654	0.000217216	BC	DNAJC3	0.436473
6.36704e-08	-0.829924	0.522	0.634	0.00185389	BC	TIA1	0.436082
7.04736e-15	-0.834357	0.761	0.868	2.05198e-10	BC	ATP5PB	0.434153
1.57213e-06	-0.835358	0.075	0.308	0.0457758	BC	SELENOP	0.433719
2.34201e-06	-0.837196	0.06	0.292	0.0681923	BC	SLC16A5	0.432923
1.4796e-07	-0.841103	0.045	0.274	0.00430816	BC	PLXND1	0.431235
9.95672e-12	-0.841563	0.672	0.766	2.8991e-07	BC	PAFAH1B1	0.431036
1.5525e-05	-0.844274	0.299	0.502	0.452041	BC	NEAT1	0.429869
5.99204e-06	-0.845328	0.731	0.79	0.17447	BC	AC160336.1	0.429416
8.20883e-08	-0.847213	0.164	0.414	0.00239016	BC	CSRP1	0.428608
4.63434e-13	-0.847376	0.94	0.959	1.34938e-08	BC	PTPRC	0.428538
9.96869e-07	-0.850337	0.075	0.324	0.0290258	BC	SLCO3A1	0.427271
5.96538e-07	-0.851591	0.164	0.4	0.0173694	BC	CHMP1B	0.426735
7.90598e-08	-0.854855	0.179	0.416	0.00230199	BC	ACYP1	0.425345
2.21388e-08	-0.856644	0.119	0.398	0.000644616	BC	ZAP70	0.424585
4.70718e-14	-0.857993	0.612	0.744	1.37059e-09	BC	EMG1	0.424012
4.14831e-08	-0.858132	0.313	0.491	0.00120786	BC	UBE2H	0.423953
3.97691e-16	-0.859198	0.836	0.872	1.15796e-11	BC	UBE2I	0.423501
1.66933e-08	-0.859545	0.358	0.522	0.000486059	BC	HDGF	0.423355
9.89893e-08	-0.863923	0.313	0.489	0.00288227	BC	USP3	0.421505
1.61295e-08	-0.864246	0.582	0.712	0.000469643	BC	ROCK1	0.421369
1.99802e-11	-0.865819	0.672	0.761	5.81763e-07	BC	FUBP1	0.420707
1.01522e-06	-0.867642	0.358	0.587	0.0295602	BC	CHD1	0.419941
2.18037e-07	-0.867694	0.134	0.403	0.00634858	BC	SH2D2A	0.419919
2.93472e-11	-0.868526	0.463	0.618	8.54504e-07	BC	DDX39B	0.419569
9.42098e-14	-0.868742	0.881	0.901	2.74311e-09	BC	SRSF3	0.419479
3.18252e-09	-0.869524	0.582	0.667	9.26655e-05	BC	IKZF1	0.419151
7.45606e-09	-0.871074	0.045	0.338	0.000217098	BC	DOK2	0.418502
9.13493e-10	-0.871095	0.373	0.591	2.65982e-05	BC	VDAC1	0.418493
2.61752e-07	-0.873108	0.104	0.36	0.00762144	BC	HSDL1	0.417651
1.41291e-12	-0.875731	0.612	0.735	4.11397e-08	BC	NDUFS4	0.416558
3.21059e-06	-0.879728	0.119	0.366	0.0934826	BC	KLF7	0.414896
5.91722e-08	-0.880229	0.254	0.405	0.00172292	BC	GBP8	0.414688
5.57429e-09	-0.882466	0.478	0.625	0.000162306	BC	DYNC1I2	0.413761
4.773e-09	-0.883852	0.209	0.45	0.000138976	BC	UBE2E3	0.413188
8.9937e-09	-0.885341	0.388	0.542	0.000261869	BC	C1GALT1	0.412573
3.30051e-07	-0.886859	0.09	0.298	0.00961011	BC	F13A1	0.411948
1.38753e-09	-0.888843	0.254	0.43	4.04006e-05	BC	KDM5B	0.411131
1.94835e-08	-0.88932	0.209	0.384	0.000567301	BC	GLCCI1	0.410935
1.68577e-07	-0.889809	0.403	0.6	0.00490845	BC	DDX17	0.410734
8.06085e-11	-0.890925	0.791	0.855	2.34708e-06	BC	PRRC2C	0.410276
3.7687e-08	-0.892042	0.015	0.255	0.00109733	BC	TDRD5	0.409818
3.97211e-11	-0.893878	0.537	0.677	1.15656e-06	BC	METAP2	0.409066
1.91816e-08	-0.895456	0.328	0.516	0.000558511	BC	DGKA	0.408421
1.953e-12	-0.897068	0.537	0.659	5.68654e-08	BC	EIF1B	0.407763
5.05675e-08	-0.900155	0.179	0.43	0.00147237	BC	IDH2	0.406506
4.9364e-06	-0.900909	0.239	0.446	0.143733	BC	GM5914	0.4062
3.60324e-14	-0.901562	0.866	0.855	1.04916e-09	BC	CALM2	0.405935
2.5961e-07	-0.902303	0.06	0.33	0.00755907	BC	H2-Q2	0.405635
7.86788e-11	-0.902614	0.418	0.598	2.29089e-06	BC	SLC9A3R1	0.405508
9.30547e-15	-0.903083	0.672	0.715	2.70947e-10	BC	LDHA	0.405318
9.06796e-15	-0.905194	0.791	0.859	2.64032e-10	BC	SF3B1	0.404464
4.60893e-07	-0.907378	0.209	0.395	0.0134198	BC	MPRIP	0.403581
1.06227e-09	-0.90943	1	0.997	3.09301e-05	BC	PTMA	0.402754
5.36156e-08	-0.910756	0.299	0.516	0.00156113	BC	ANXA5	0.40222
1.72689e-07	-0.910778	0.507	0.68	0.00502817	BC	MARCKS	0.402211
5.69185e-08	-0.91098	0.06	0.316	0.00165729	BC	GM37124	0.40213
2.27828e-10	-0.912029	0.552	0.726	6.63367e-06	BC	CBX1	0.401708
1.6246e-08	-0.912785	0.045	0.274	0.000473034	BC	E430002N23RIK	0.401405
2.06193e-08	-0.913065	0.045	0.32	0.000600373	BC	LIG4	0.401292
3.6606e-15	-0.915975	0.597	0.708	1.06586e-10	BC	RALY	0.400126
1.25779e-08	-0.916091	0.269	0.49	0.00036623	BC	ATP13A3	0.40008
1.41472e-09	-0.9166	0.433	0.635	4.11923e-05	BC	MAZ	0.399876
6.24805e-08	-0.920149	0.239	0.485	0.00181924	BC	ACAA2	0.39846
2.80118e-09	-0.922648	0.194	0.447	8.1562e-05	BC	HJURP	0.397465
2.72276e-14	-0.924769	0.493	0.598	7.92786e-10	BC	RTN3	0.396623
1.20876e-09	-0.924778	0.836	0.88	3.51954e-05	BC	ARL6IP1	0.396619
2.13851e-12	-0.928235	0.701	0.8	6.22671e-08	BC	GPSM3	0.395251
4.50507e-20	-0.931976	0.94	0.968	1.31174e-15	BC	ATP5H	0.393775
7.18769e-08	-0.934594	0.328	0.567	0.00209284	BC	GRAP2	0.392745
4.66843e-20	-0.934834	0.955	0.977	1.35931e-15	BC	RBM39	0.392651
1.95771e-09	-0.935613	0.104	0.409	5.70025e-05	BC	LRRC42	0.392345
4.36812e-09	-0.935695	0.299	0.445	0.000127186	BC	EZH2	0.392313
8.77085e-08	-0.937928	0.045	0.295	0.00255381	BC	SPO11	0.391438
3.82505e-08	-0.937983	0.313	0.53	0.00111374	BC	TRPC4AP	0.391416
1.28998e-14	-0.93898	0.716	0.776	3.75603e-10	BC	SFPQ	0.391026
1.03737e-07	-0.939758	0.194	0.428	0.00302051	BC	TBXA2R	0.390722
4.92988e-08	-0.940337	0.149	0.412	0.00143543	BC	CSNK1E	0.390496
5.54753e-24	-0.940624	1	0.995	1.61528e-19	BC	H3F3B	0.390384
6.52619e-23	-0.940956	0.955	0.952	1.90023e-18	BC	HNRNPA0	0.390255
7.07883e-08	-0.941877	0.284	0.499	0.00206114	BC	XRN1	0.389895
1.25399e-08	-0.944725	0.746	0.821	0.000365124	BC	CELF2	0.388786
1.46516e-07	-0.94724	0.313	0.465	0.0042661	BC	KLF3	0.38781
6.50411e-22	-0.950551	0.94	0.971	1.8938e-17	BC	HNRNPF	0.386528
3.84985e-09	-0.951152	0.045	0.331	0.000112096	BC	SLC9A9	0.386296
5.2275e-15	-0.951373	0.701	0.813	1.52209e-10	BC	YWHAE	0.38621
2.4123e-18	-0.951465	0.881	0.907	7.0239e-14	BC	HNRNPA3	0.386175
1.90293e-10	-0.953217	0.328	0.47	5.54076e-06	BC	LMNB1	0.385499
1.66315e-19	-0.955017	0.791	0.864	4.84261e-15	BC	ATP5MD	0.384806
1.56751e-10	-0.95511	0.478	0.673	4.56411e-06	BC	U2AF1	0.38477
1.15349e-07	-0.955774	0.164	0.463	0.00335863	BC	SIT1	0.384514
1.83186e-20	-0.956722	0.866	0.908	5.33383e-16	BC	SLC25A5	0.38415
3.90648e-14	-0.956738	0.642	0.758	1.13745e-09	BC	HNRNPAB	0.384144
4.51765e-11	-0.957908	0.94	0.948	1.3154e-06	BC	RSRP1	0.383695
3.60943e-13	-0.957995	0.746	0.857	1.05096e-08	BC	SUPT4A	0.383661
5.47402e-12	-0.963316	0.821	0.904	1.59387e-07	BC	RHOH	0.381625
7.16912e-15	-0.964517	0.716	0.779	2.08743e-10	BC	TRA2B	0.381167
1.68603e-10	-0.965979	0.433	0.619	4.90921e-06	BC	LBR	0.38061
1.96805e-14	-0.967133	0.731	0.82	5.73036e-10	BC	EIF4G2	0.380172
5.14049e-09	-0.967369	0.075	0.361	0.000149676	BC	BCL2L1	0.380082
4.63865e-14	-0.970648	0.582	0.746	1.35064e-09	BC	PSMD8	0.378838
3.59464e-08	-0.971311	0.194	0.46	0.00104665	BC	FAM78A	0.378586
4.75988e-13	-0.972184	0.687	0.797	1.38593e-08	BC	NCOR1	0.378256
2.39099e-10	-0.974355	0.448	0.581	6.96185e-06	BC	DLEU2	0.377436
3.96961e-08	-0.977273	0.104	0.399	0.00115583	BC	PRRT1	0.376336
8.12627e-10	-0.981616	0.657	0.762	2.36613e-05	BC	TESPA1	0.374705
7.64957e-10	-0.982977	0.254	0.501	2.22733e-05	BC	RBMX	0.374195
1.04854e-10	-0.983179	0.328	0.571	3.05303e-06	BC	DEF6	0.37412
1.56061e-12	-0.988475	0.746	0.83	4.54402e-08	BC	MAP1LC3B	0.372144
5.03336e-09	-0.989113	0.343	0.555	0.000146556	BC	MEF2A	0.371906
4.4551e-05	-0.990799	0.358	0.37	1	BC	H2AX	0.37128
4.52771e-11	-0.993111	0.552	0.733	1.31833e-06	BC	SIN3B	0.370422
3.85729e-06	-0.993507	0.582	0.528	0.112313	BC	HMGN2	0.370276
1.26087e-09	-0.995538	0.269	0.523	3.67128e-05	BC	CNOT6	0.369525
7.89497e-18	-0.996347	0.687	0.802	2.29878e-13	BC	ATP5G3	0.369226
4.8473e-11	-0.998368	0.687	0.847	1.41139e-06	BC	PNRC1	0.36848
9.21738e-09	-0.999591	0.179	0.399	0.000268383	BC	VAMP1	0.36803
1.21722e-08	-1.00157	0.045	0.32	0.000354419	BC	GATA3	0.367304
5.40688e-11	-1.00389	0.149	0.458	1.57432e-06	BC	ZFP422	0.36645
7.27999e-14	-1.0069	0.776	0.861	2.11971e-09	BC	SNRNP70	0.365351
1.60555e-13	-1.00798	0.493	0.712	4.67489e-09	BC	NDUFS5	0.364956
2.28781e-08	-1.00895	0.149	0.409	0.000666142	BC	BACH1	0.364603
1.27327e-09	-1.00928	0.448	0.587	3.70739e-05	BC	ZFP280D	0.364482
5.34636e-10	-1.01286	0.269	0.545	1.5567e-05	BC	UBN1	0.36318
4.91666e-11	-1.01613	0.179	0.491	1.43158e-06	BC	ABHD8	0.361991
1.63464e-08	-1.0172	0.03	0.284	0.000475959	BC	TCTEX1D1	0.361605
6.18761e-13	-1.01943	0.358	0.574	1.80165e-08	BC	MRPL58	0.360802
2.63285e-11	-1.02276	0.09	0.401	7.66606e-07	BC	IMPDH1	0.359601
2.08208e-19	-1.02455	0.94	0.964	6.06239e-15	BC	HNRNPA2B1	0.358959
2.89765e-09	-1.02821	0.134	0.408	8.43709e-05	BC	PIK3IP1	0.357647
5.96734e-11	-1.03006	0.642	0.763	1.73751e-06	BC	KIF5B	0.356987
2.24839e-09	-1.03469	0.164	0.474	6.54664e-05	BC	ACTN1	0.355338
7.44814e-08	-1.0352	0.06	0.323	0.00216867	BC	B230118H07RIK	0.355154
1.01071e-06	-1.03564	0.075	0.332	0.0294288	BC	GM44175	0.354998
4.92314e-10	-1.0385	0.075	0.39	1.43347e-05	BC	PPM1H	0.353986
2.6269e-09	-1.03911	0.239	0.523	7.64874e-05	BC	PRPS2	0.353768
1.80322e-09	-1.04123	0.313	0.561	5.25044e-05	BC	HIBADH	0.353021
2.46353e-10	-1.04319	0.448	0.618	7.17307e-06	BC	NFATC3	0.352328
2.00806e-11	-1.04354	0.06	0.402	5.84687e-07	BC	PRKCQ	0.352206
7.60138e-13	-1.04427	0.687	0.821	2.21329e-08	BC	DNAJA1	0.351948
1.4832e-07	-1.04492	0.164	0.402	0.00431862	BC	H2BU2	0.351719
4.88568e-20	-1.04543	0.761	0.886	1.42256e-15	BC	ARF5	0.351542
1.42149e-09	-1.05151	0.269	0.518	4.13894e-05	BC	CLK3	0.349411
2.05872e-33	-1.05687	0.97	0.988	5.99439e-29	BC	CFL1	0.34754
6.82732e-10	-1.06092	0.06	0.381	1.98791e-05	BC	RAPGEF3	0.346136
1.15116e-07	-1.06122	0.06	0.281	0.00335182	BC	SLC7A11	0.346032
1.61379e-09	-1.0672	0.299	0.471	4.69887e-05	BC	LZTFL1	0.343969
6.52187e-10	-1.06904	0.313	0.562	1.89897e-05	BC	AI467606	0.34334
7.9404e-10	-1.07022	0.254	0.559	2.31201e-05	BC	EMB	0.342934
5.44292e-10	-1.07122	0.045	0.336	1.58482e-05	BC	WDR78	0.342592
9.38251e-17	-1.07333	0.597	0.781	2.73191e-12	BC	PPP2CA	0.341868
2.70274e-09	-1.07386	0.045	0.341	7.86957e-05	BC	DHRS3	0.341686
2.14824e-17	-1.07477	0.701	0.828	6.25502e-13	BC	CBX3	0.341377
2.95253e-12	-1.07943	0.537	0.731	8.5969e-08	BC	GIMAP9	0.33979
7.79718e-09	-1.08145	0.134	0.41	0.00022703	BC	ABCC5	0.339102
1.27147e-09	-1.08818	0.075	0.38	3.70214e-05	BC	1700097N02RIK	0.336829
1.3393e-11	-1.09564	0.448	0.667	3.89963e-07	BC	GSK3B	0.334327
1.04094e-10	-1.09616	0.149	0.438	3.03091e-06	BC	CEP97	0.334153
0.000694055	-1.10277	0.299	0.389	1	BC	H4C4	0.331949
1.5586e-10	-1.10516	0.149	0.475	4.53818e-06	BC	HPCAL1	0.331159
8.9551e-06	-1.11156	0.239	0.448	0.260746	BC	DUT	0.329045
9.53981e-12	-1.11583	0.119	0.467	2.77771e-07	BC	SLA2	0.327642
2.2423e-11	-1.11948	0.522	0.741	6.52891e-07	BC	TOP2B	0.326451
4.46373e-15	-1.11985	0.627	0.82	1.2997e-10	BC	EZR	0.326328
1.21826e-11	-1.12224	0.313	0.552	3.54721e-07	BC	STX6	0.32555
3.90111e-10	-1.12257	0.284	0.549	1.13589e-05	BC	FBXL12	0.325444
2.20194e-10	-1.12622	0.075	0.359	6.41139e-06	BC	1810059H22RIK	0.324258
1.53617e-09	-1.13004	0.209	0.512	4.47286e-05	BC	KDM6B	0.32302
7.39991e-12	-1.14374	0.313	0.614	2.15463e-07	BC	UBALD2	0.318624
1.00162e-10	-1.14398	0.045	0.364	2.9164e-06	BC	A130050O07RIK	0.31855
6.47923e-08	-1.14562	0.164	0.405	0.00188656	BC	MNS1	0.318028
1.19836e-13	-1.15193	0.448	0.701	3.48925e-09	BC	SKP1A	0.316026
5.66827e-13	-1.15602	0.104	0.474	1.65043e-08	BC	KCNN4	0.314737
4.26791e-14	-1.16142	0.493	0.735	1.24269e-09	BC	KHDRBS1	0.313042
1.58005e-18	-1.16539	0.687	0.89	4.60062e-14	BC	EIF4A1	0.311801
9.67155e-13	-1.16706	0.373	0.647	2.81606e-08	BC	CDKN2D	0.311281
2.21104e-07	-1.16912	0.119	0.367	0.00643788	BC	A430035B10RIK	0.31064
1.94244e-09	-1.17125	0.239	0.479	5.65582e-05	BC	WDR12	0.309981
5.64808e-10	-1.17393	0.433	0.694	1.64455e-05	BC	MXD4	0.30915
7.994e-10	-1.17631	0.284	0.537	2.32761e-05	BC	TUBA1A	0.308415
3.2926e-14	-1.18077	0.91	0.875	9.58707e-10	BC	TUBB5	0.307043
2.46591e-10	-1.18267	0.06	0.362	7.18e-06	BC	MIR181A-1HG	0.306461
3.02724e-09	-1.19639	0.119	0.436	8.81441e-05	BC	AGFG2	0.302285
9.28398e-12	-1.20528	0.343	0.627	2.70322e-07	BC	RASGRP1	0.299608
1.51391e-10	-1.21437	0.224	0.518	4.40806e-06	BC	NABP1	0.296898
8.61158e-21	-1.21856	0.701	0.852	2.50743e-16	BC	MACROH2A1	0.295654
9.46765e-12	-1.2234	0.075	0.437	2.7567e-07	BC	RORC	0.294228
1.24822e-09	-1.22443	0.269	0.572	3.63443e-05	BC	LIPA	0.293926
8.21288e-14	-1.22546	0.388	0.669	2.39135e-09	BC	SELPLG	0.293622
1.03445e-10	-1.22715	0.254	0.546	3.01201e-06	BC	LPAR6	0.293126
7.31918e-13	-1.22855	0.104	0.5	2.13112e-08	BC	CAMK4	0.292717
3.41454e-20	-1.2298	0.776	0.913	9.9421e-16	BC	TSC22D4	0.292351
3.3636e-14	-1.24195	0.746	0.847	9.7938e-10	BC	H2AZ2	0.28882
6.64526e-23	-1.24771	0.91	0.936	1.9349e-18	BC	GMFG	0.28716
2.21225e-12	-1.25168	0.299	0.587	6.44141e-08	BC	DESI1	0.286023
1.67824e-10	-1.25987	0.104	0.437	4.88653e-06	BC	GM37534	0.28369
1.3674e-11	-1.26379	0.478	0.658	3.98144e-07	BC	IFNGR1	0.282581
5.69077e-08	-1.26422	0.328	0.562	0.00165698	BC	LGALS1	0.282458
0.000762266	-1.26566	0.149	0.29	1	BC	H1F5	0.282053
1.73889e-15	-1.26569	0.284	0.652	5.06312e-11	BC	LEPROTL1	0.282046
1.02124e-09	-1.26739	0.134	0.403	2.97356e-05	BC	TUBB2A	0.281565
3.89542e-12	-1.26982	0.06	0.427	1.13423e-07	BC	GM26930	0.280882
7.83676e-11	-1.27237	0.06	0.416	2.28183e-06	BC	CD6	0.280166
1.29271e-11	-1.27337	0.299	0.601	3.76399e-07	BC	ANXA2	0.279886
7.80537e-19	-1.28358	0.806	0.911	2.27269e-14	BC	TXN1	0.277043
2.89998e-13	-1.28418	0.239	0.6	8.44387e-09	BC	CTSD	0.276877
2.93295e-14	-1.30081	0.149	0.567	8.53986e-10	BC	ITK	0.272312
4.19556e-12	-1.30285	0.478	0.641	1.22162e-07	BC	ANP32E	0.271756
3.61973e-11	-1.30556	0.224	0.539	1.05396e-06	BC	NEBL	0.271021
3.05545e-06	-1.3088	0.104	0.34	0.0889656	BC	CD5	0.270143
2.29431e-11	-1.30972	0.94	0.884	6.68033e-07	BC	H2AZ1	0.269897
4.58594e-11	-1.31812	0.104	0.455	1.33529e-06	BC	RAG2	0.267639
7.16978e-12	-1.31836	0.149	0.507	2.08763e-07	BC	ATL2	0.267573
1.73646e-12	-1.32031	0.373	0.645	5.05604e-08	BC	SOCS1	0.267051
3.22203e-13	-1.32547	0.09	0.467	9.38159e-09	BC	ARL4C	0.265678
1.73728e-15	-1.32685	0.164	0.558	5.05843e-11	BC	LCP2	0.265311
8.93936e-20	-1.33294	0.582	0.846	2.60287e-15	BC	PYCARD	0.2637
4.69206e-21	-1.33399	0.776	0.918	1.36619e-16	BC	ETS1	0.263424
5.64524e-09	-1.33431	0.104	0.41	0.000164373	BC	TUBB2B	0.263339
2.36675e-14	-1.33634	0.522	0.818	6.89126e-10	BC	KLF13	0.262806
3.12178e-11	-1.34265	0.134	0.49	9.08968e-07	BC	D130019J16RIK	0.261152
8.37477e-13	-1.35494	0.149	0.483	2.43848e-08	BC	GM37065	0.257962
1.38999e-14	-1.35673	0.328	0.666	4.04724e-10	BC	SLA	0.257501
1.26831e-15	-1.36267	0.313	0.67	3.69295e-11	BC	EDEM1	0.255977
1.53841e-12	-1.3665	0.269	0.587	4.47938e-08	BC	DCK	0.254998
1.29825e-27	-1.37068	0.701	0.896	3.78012e-23	BC	SEPTIN1	0.253934
2.14963e-15	-1.37092	0.463	0.784	6.25909e-11	BC	IL21R	0.253873
2.86006e-12	-1.37528	0.179	0.559	8.32762e-08	BC	CTSL	0.25277
1.82634e-14	-1.37798	0.075	0.497	5.31775e-10	BC	E430014B02RIK	0.252087
5.0712e-17	-1.41761	0.358	0.697	1.47658e-12	BC	CUX1	0.242294
1.2629e-12	-1.43301	0.313	0.676	3.67718e-08	BC	NRIP1	0.238589
2.39721e-15	-1.43834	0.239	0.587	6.97996e-11	BC	RCBTB2	0.237322
0.00346559	-1.45073	0.328	0.31	1	BC	H2AC8	0.2344
1.08422e-05	-1.465	0.104	0.315	0.315693	BC	IKZF2	0.231078
7.45739e-17	-1.4721	0.761	0.899	2.17137e-12	BC	BTG2	0.229444
1.3134e-39	-1.48819	0.896	0.967	3.82422e-35	BC	TLE5	0.225781
2.10101e-18	-1.48932	0.463	0.792	6.11752e-14	BC	FKBP1A	0.225525
1.58592e-13	-1.49729	0.104	0.506	4.61773e-09	BC	GM37298	0.223736
3.26919e-12	-1.5253	0.06	0.399	9.51889e-08	BC	GM15340	0.217556
4.51907e-17	-1.53309	0.313	0.713	1.31582e-12	BC	HDAC7	0.215867
8.53447e-15	-1.53945	0.119	0.475	2.48498e-10	BC	CHRNA9	0.214499
1.4704e-13	-1.55859	0.134	0.512	4.28135e-09	BC	CDCA7	0.210432
3.27739e-17	-1.5621	0.06	0.53	9.54277e-13	BC	NTRK3	0.209696
2.83174e-19	-1.58175	0.448	0.763	8.24518e-15	BC	PPP1R14B	0.205615
1.86601e-21	-1.59608	0.433	0.813	5.43325e-17	BC	SPINT2	0.20269
7.66511e-16	-1.60332	0.403	0.673	2.23185e-11	BC	PTMS	0.201227
1.11004e-17	-1.61356	0.388	0.725	3.23209e-13	BC	TCF12	0.199177
8.03959e-17	-1.61844	0.403	0.724	2.34089e-12	BC	SMC4	0.198208
7.42083e-19	-1.63998	0.134	0.622	2.16072e-14	BC	NSG2	0.193985
1.1041e-15	-1.64141	0.119	0.577	3.21481e-11	BC	ETS2	0.193707
2.6572e-24	-1.66678	0.254	0.764	7.73696e-20	BC	SARAF	0.188854
1.04827e-11	-1.6911	0.104	0.462	3.05225e-07	BC	TOX	0.184316
4.16259e-20	-1.69217	0.343	0.769	1.21202e-15	BC	CBL	0.18412
2.28558e-19	-1.69408	0.075	0.57	6.65491e-15	BC	TXK	0.183769
2.15339e-05	-1.70632	0.761	0.662	0.627003	BC	HMGB2	0.181533
1.07871e-15	-1.73774	0.09	0.522	3.14089e-11	BC	DGKEOS	0.175917
3.5886e-22	-1.76014	0.06	0.621	1.04489e-17	BC	TRAT1	0.172021
9.0845e-23	-1.76832	0.284	0.663	2.64513e-18	BC	XRCC6	0.170619
6.63772e-20	-1.76879	0.134	0.649	1.93271e-15	BC	GM37248	0.17054
8.37693e-20	-1.79956	0.299	0.697	2.43911e-15	BC	DNAJC15	0.165372
5.79627e-18	-1.82927	0.119	0.6	1.6877e-13	BC	GTF2H4	0.16053
3.49127e-05	-1.83373	0.075	0.263	1	BC	ITM2A	0.159817
4.87521e-27	-1.84464	0.269	0.814	1.41951e-22	BC	ZNRF1	0.158083
3.03461e-22	-1.8519	0.119	0.677	8.83588e-18	BC	5830444F18RIK	0.156938
1.09636e-20	-1.89454	0.149	0.683	3.19227e-16	BC	MYB	0.150387
1.00123e-27	-1.93881	0.239	0.791	2.91528e-23	BC	AP3S1	0.143875
3.47766e-38	-1.94085	0.985	0.982	1.01259e-33	BC	HMGB1	0.143581
8.34447e-24	-1.94698	0.269	0.798	2.42966e-19	BC	SSBP2	0.142704
6.88117e-17	-1.96681	0.194	0.642	2.00359e-12	BC	RGS10	0.139902
3.32039e-24	-1.98214	0.194	0.742	9.66797e-20	BC	TRP53INP1	0.137774
1.39279e-19	-1.98277	0.149	0.656	4.05539e-15	BC	LEF1	0.137687
6.24097e-25	-2.01819	0.134	0.713	1.81718e-20	BC	CD4	0.132896
1.29191e-34	-2.0265	0.104	0.796	3.76166e-30	BC	CD247	0.131796
2.2373e-23	-2.05515	0.104	0.682	6.51435e-19	BC	CD28	0.128074
1.35621e-34	-2.05653	0.119	0.798	3.94887e-30	BC	FYB	0.127898
2.48887e-23	-2.05814	0.493	0.884	7.24683e-19	BC	MIER1	0.127691
2.38766e-28	-2.153	0.507	0.867	6.95216e-24	BC	CCND3	0.116135
4.26754e-17	-2.17767	0.284	0.719	1.24258e-12	BC	STMN1	0.113305
8.47832e-34	-2.22721	0.448	0.899	2.46863e-29	BC	CYB5A	0.107829
1.04121e-23	-2.25519	0.119	0.693	3.03169e-19	BC	ENDOU	0.104854
4.67578e-33	-2.2756	0.239	0.849	1.36145e-28	BC	C230085N15RIK	0.102735
2.57594e-24	-2.28353	0.119	0.69	7.50037e-20	BC	AQP11	0.101924
2.10555e-41	-2.29441	0.299	0.908	6.13072e-37	BC	CD27	0.100821
2.72746e-29	-2.305	0.164	0.759	7.94155e-25	BC	RGCC	0.0997586
8.01386e-22	-2.31542	0.224	0.718	2.3334e-17	BC	ARL5C	0.0987243
2.14216e-26	-2.31978	0.328	0.798	6.23732e-22	BC	RMND5A	0.0982956
1.35363e-46	-2.32268	0.164	0.871	3.94137e-42	BC	SKAP1	0.0980108
1.12694e-34	-2.43521	0.09	0.795	3.2813e-30	BC	SOX4	0.0875794
2.30702e-50	-2.45059	0.149	0.904	6.71736e-46	BC	RAMP1	0.0862429
8.58124e-06	-2.45443	0.224	0.449	0.24986	BC	HIST1H2AP	0.0859119
5.72012e-34	-2.46894	0.224	0.848	1.66553e-29	BC	THEMIS	0.0846747
5.10548e-40	-2.47386	0.119	0.844	1.48656e-35	BC	SH2D1A	0.0842588
3.18516e-33	-2.53579	0.149	0.812	9.27422e-29	BC	TRAC	0.0791992
4.38998e-59	-2.58445	0.269	0.943	1.27823e-54	BC	LAT	0.0754376
7.13117e-41	-2.63311	0.179	0.866	2.07638e-36	BC	LDHB	0.0718548
2.63904e-43	-2.72009	0.254	0.887	7.68409e-39	BC	THY1	0.0658686
9.93528e-48	-2.74588	0.179	0.901	2.89286e-43	BC	BCL11B	0.0641915
9.77853e-29	-2.77021	0.149	0.746	2.84722e-24	BC	ARPP21	0.0626488
2.77277e-63	-2.80385	0.239	0.954	8.07348e-59	BC	TCF7	0.0605761
3.43633e-32	-2.83281	0.224	0.805	1.00056e-27	BC	DNTT	0.0588474
6.71812e-83	-2.99864	0.179	0.971	1.95612e-78	BC	CD3E	0.0498548
6.14647e-91	-3.02121	0.284	0.979	1.78967e-86	BC	CD3D	0.0487422
4.56429e-41	-3.05822	0.254	0.85	1.32899e-36	BC	CD8A	0.0469714
1.42484e-74	-3.05904	0.403	0.975	4.1487e-70	BC	SATB1	0.0469325
2.57512e-39	-3.06477	0.239	0.87	7.49798e-35	BC	GM4258	0.0466647
2.93112e-25	-3.12575	0.194	0.742	8.53455e-21	BC	RAG1	0.0439042
1.34744e-45	-3.12699	0.149	0.878	3.92335e-41	BC	CCR9	0.0438496
2.16213e-82	-3.13239	0.299	0.976	6.29548e-78	BC	LCK	0.0436135
1.647e-93	-3.23919	0.224	0.98	4.79557e-89	BC	CD3G	0.0391956
1.75155e-28	-3.25132	0.388	0.812	5.09999e-24	BC	TRBC1	0.038723
5.2022e-46	-3.49035	0.313	0.87	1.51472e-41	BC	CD8B1	0.0304902
2.15756e-134	-3.88547	0.478	0.99	6.28216e-130	BC	TRBC2	0.0205381
0	2.82117	0.875	0.296	0	CD137-TC	IKZF2	16.7965
7.55208e-217	2.10214	0.814	0.271	2.19894e-212	CD137-TC	H2-K1	8.18366
5.72461e-124	1.96715	0.577	0.185	1.66684e-119	CD137-TC	IFI27L2A	7.1503
3.69838e-230	1.91793	0.896	0.537	1.07686e-225	CD137-TC	SRGN	6.80686
6.83856e-158	1.87348	0.395	0.046	1.99118e-153	CD137-TC	NR4A1	6.51093
1.91443e-117	1.8721	0.485	0.151	5.57425e-113	CD137-TC	AW112010	6.50196
9.62871e-145	1.8023	0.536	0.188	2.80359e-140	CD137-TC	BCL2L11	6.06357
3.52593e-217	1.77327	0.368	0.026	1.02665e-212	CD137-TC	TNFRSF4	5.89006
7.73236e-198	1.75809	0.314	0.016	2.25143e-193	CD137-TC	GADD45B	5.80133
0	1.66531	0.457	0.011	0	CD137-TC	TNFRSF9	5.28733
1.11016e-96	1.6454	0.503	0.161	3.23244e-92	CD137-TC	CD69	5.18306
4.71921e-207	1.62854	0.851	0.415	1.37409e-202	CD137-TC	ZFP36L1	5.09644
1.08926e-135	1.5921	0.481	0.11	3.17161e-131	CD137-TC	H2-Q7	4.91404
1.56484e-101	1.5525	0.534	0.169	4.55636e-97	CD137-TC	MS4A4B	4.72326
2.9603e-242	1.54241	0.955	0.419	8.61951e-238	CD137-TC	SHISA5	4.67583
6.40981e-181	1.49469	0.95	0.611	1.86634e-176	CD137-TC	H2-D1	4.45797
6.44107e-176	1.48088	0.627	0.133	1.87545e-171	CD137-TC	CCND2	4.3968
5.72519e-131	1.44885	0.367	0.072	1.667e-126	CD137-TC	NFKBID	4.25823
4.51702e-197	1.43959	0.293	0.009	1.31522e-192	CD137-TC	NR4A3	4.21896
1.52644e-195	1.41761	0.964	0.706	4.44454e-191	CD137-TC	B2M	4.12725
1.41258e-105	1.39686	0.655	0.249	4.11302e-101	CD137-TC	ITM2A	4.0425
1.11378e-200	1.39369	0.938	0.417	3.243e-196	CD137-TC	CD2	4.02971
1.85152e-217	1.36932	1	0.916	5.39107e-213	CD137-TC	TMSB10	3.93266
3.64126e-222	1.36056	0.944	0.479	1.06023e-217	CD137-TC	NDFIP1	3.89837
1.93402e-231	1.34864	0.966	0.441	5.63129e-227	CD137-TC	CLEC2D	3.85217
2.69888e-178	1.34227	0.697	0.213	7.85832e-174	CD137-TC	NFKB1	3.82773
1.23003e-113	1.34205	0.485	0.118	3.58147e-109	CD137-TC	KLF2	3.82688
1.61797e-55	1.31875	0.257	0.058	4.71105e-51	CD137-TC	NKG7	3.73875
4.25406e-164	1.27053	0.844	0.323	1.23866e-159	CD137-TC	CD5	3.56274
5.58204e-164	1.26492	0.542	0.105	1.62532e-159	CD137-TC	A430093F15RIK	3.5428
2.6338e-126	1.22312	0.61	0.213	7.66883e-122	CD137-TC	TNFRSF18	3.39777
7.59564e-132	1.21694	0.502	0.133	2.21162e-127	CD137-TC	ORAI1	3.37685
7.03356e-126	1.20621	0.896	0.572	2.04796e-121	CD137-TC	MIF	3.3408
4.68954e-96	1.20144	0.726	0.35	1.36545e-91	CD137-TC	DUSP2	3.32489
4.57284e-134	1.18788	0.489	0.111	1.33147e-129	CD137-TC	REL	3.28013
5.19991e-159	1.18479	0.372	0.038	1.51406e-154	CD137-TC	BCL2A1B	3.27001
7.92985e-189	1.15966	0.393	0.031	2.30894e-184	CD137-TC	IL2RB	3.18884
3.0261e-146	1.13457	0.52	0.115	8.81109e-142	CD137-TC	2310001H17RIK	3.10983
1.7922e-127	1.1284	0.509	0.113	5.21834e-123	CD137-TC	GIMAP3	3.0907
6.00709e-175	1.12244	0.769	0.231	1.74908e-170	CD137-TC	CD53	3.07235
4.12778e-155	1.11054	0.862	0.383	1.20189e-150	CD137-TC	LCP1	3.036
8.38422e-92	1.08611	0.334	0.064	2.44123e-87	CD137-TC	GPR183	2.96271
2.52833e-174	1.0695	0.379	0.033	7.36175e-170	CD137-TC	PDCD1	2.91391
1.4182e-66	1.06153	0.423	0.146	4.12937e-62	CD137-TC	HIVEP3	2.89079
3.19471e-231	1.04528	0.359	0.013	9.30203e-227	CD137-TC	TAGAP	2.84419
7.53507e-117	1.02838	0.543	0.146	2.19399e-112	CD137-TC	GIMAP4	2.79654
9.84071e-129	1.01241	0.768	0.312	2.86532e-124	CD137-TC	CNN2	2.75222
9.15351e-78	0.985615	0.85	0.679	2.66523e-73	CD137-TC	LTB	2.67946
6.34685e-173	0.967977	0.401	0.038	1.84801e-168	CD137-TC	CD200	2.63261
6.89775e-174	0.962683	0.432	0.047	2.00842e-169	CD137-TC	GM28112	2.61871
2.64026e-96	0.954308	0.435	0.116	7.68764e-92	CD137-TC	DUSP5	2.59687
1.03569e-123	0.950021	0.621	0.188	3.01563e-119	CD137-TC	SAMSN1	2.58576
1.84668e-131	0.944079	0.963	0.698	5.37699e-127	CD137-TC	RPL22L1	2.57044
1.64082e-160	0.943924	0.998	0.956	4.77758e-156	CD137-TC	RPS2	2.57005
6.22374e-86	0.928424	0.455	0.139	1.81217e-81	CD137-TC	NFATC1	2.53052
3.80231e-151	0.928375	0.3	0.021	1.10712e-146	CD137-TC	TRIB1	2.5304
1.2618e-109	0.926209	0.822	0.414	3.67399e-105	CD137-TC	PSME2	2.52492
7.80567e-52	0.925122	0.608	0.33	2.27278e-47	CD137-TC	VIM	2.52218
1.20059e-72	0.920771	0.577	0.248	3.49575e-68	CD137-TC	JUNB	2.51123
1.55031e-95	0.915208	0.385	0.08	4.51405e-91	CD137-TC	SAMHD1	2.4973
6.7291e-92	0.890106	0.779	0.412	1.95931e-87	CD137-TC	HSPA5	2.43539
1.62628e-109	0.887257	0.624	0.208	4.73523e-105	CD137-TC	BCL2	2.42846
6.81086e-122	0.879888	0.749	0.292	1.98312e-117	CD137-TC	CHD3	2.41063
4.57961e-85	0.875972	0.841	0.49	1.33344e-80	CD137-TC	CYTIP	2.40121
6.09365e-81	0.875805	0.303	0.055	1.77429e-76	CD137-TC	IZUMO1R	2.40081
2.93025e-164	0.869263	1	0.992	8.53202e-160	CD137-TC	RPS15A	2.38515
1.79432e-103	0.867301	0.658	0.249	5.22452e-99	CD137-TC	B4GALNT1	2.38048
2.55356e-136	0.86422	0.998	0.897	7.4352e-132	CD137-TC	RPL3	2.37316
6.09958e-154	0.844618	1	0.984	1.77601e-149	CD137-TC	RPSA	2.32709
7.54623e-74	0.843568	0.731	0.437	2.19724e-69	CD137-TC	COTL1	2.32465
1.5574e-161	0.840689	0.41	0.046	4.53469e-157	CD137-TC	RELB	2.31796
1.4983e-64	0.837389	0.819	0.57	4.36261e-60	CD137-TC	PLGRKT	2.31033
1.8254e-77	0.827812	0.528	0.205	5.31501e-73	CD137-TC	SEPTIN11	2.28831
9.8175e-110	0.826364	0.396	0.073	2.85856e-105	CD137-TC	CTSS	2.28499
1.33348e-133	0.821894	0.998	0.975	3.88269e-129	CD137-TC	RPS12	2.2748
8.56326e-69	0.816428	0.834	0.557	2.49336e-64	CD137-TC	NME1	2.2624
2.35196e-86	0.815222	0.415	0.111	6.84819e-82	CD137-TC	CD82	2.25968
1.5237e-119	0.814028	0.285	0.028	4.43655e-115	CD137-TC	BCL2A1D	2.25698
1.3569e-76	0.805197	0.402	0.113	3.95088e-72	CD137-TC	ICOS	2.23714
4.71317e-58	0.803793	0.632	0.324	1.37233e-53	CD137-TC	HCST	2.234
1.54808e-72	0.802945	0.916	0.681	4.50754e-68	CD137-TC	SEPTIN7	2.23211
1.29115e-101	0.788456	0.998	0.917	3.75944e-97	CD137-TC	ACTG1	2.2
3.5571e-77	0.787174	0.478	0.156	1.03572e-72	CD137-TC	GM8995	2.19718
1.05611e-20	0.784688	0.785	0.666	3.07507e-16	CD137-TC	NFKBIA	2.19172
5.157e-72	0.78223	0.608	0.273	1.50156e-67	CD137-TC	IER5	2.18634
8.14652e-118	0.772841	0.998	0.983	2.37202e-113	CD137-TC	RPS18	2.16591
8.05706e-104	0.769352	0.333	0.054	2.34597e-99	CD137-TC	BATF	2.15837
3.8662e-80	0.767843	0.872	0.577	1.12572e-75	CD137-TC	HSPE1	2.15511
1.46684e-114	0.766242	0.994	0.897	4.271e-110	CD137-TC	RPL36A	2.15166
2.0176e-72	0.762511	0.421	0.138	5.87466e-68	CD137-TC	ODC1	2.14365
3.72504e-92	0.758212	0.536	0.172	1.08462e-87	CD137-TC	GIMAP5	2.13446
1.23635e-86	0.757597	0.649	0.272	3.59989e-82	CD137-TC	TPM4	2.13314
1.34193e-117	0.75387	1	0.988	3.90729e-113	CD137-TC	RPL39	2.12521
4.17334e-113	0.747507	0.384	0.065	1.21515e-108	CD137-TC	CHCHD10	2.11173
9.06998e-119	0.745325	0.379	0.059	2.64091e-114	CD137-TC	NFKB2	2.10713
5.07664e-75	0.742337	0.347	0.082	1.47817e-70	CD137-TC	CTSW	2.10084
2.4398e-50	0.740081	0.85	0.634	7.10397e-46	CD137-TC	RGS10	2.09611
4.2187e-84	0.736423	0.582	0.218	1.22836e-79	CD137-TC	IER2	2.08845
7.78229e-54	0.735261	0.415	0.154	2.26597e-49	CD137-TC	BASP1	2.08603
9.7424e-66	0.73371	0.446	0.159	2.83669e-61	CD137-TC	KDM2B	2.08279
5.00096e-33	0.733703	0.488	0.286	1.45613e-28	CD137-TC	MS4A6B	2.08278
1.58391e-95	0.73297	0.372	0.075	4.61187e-91	CD137-TC	PRR13	2.08125
9.92003e-94	0.729944	1	0.995	2.88842e-89	CD137-TC	TMSB4X	2.07497
6.91538e-53	0.729314	0.361	0.141	2.01355e-48	CD137-TC	RILPL2	2.07366
6.17322e-100	0.723557	0.396	0.081	1.79746e-95	CD137-TC	ARID5B	2.06175
1.94991e-76	0.717127	0.98	0.872	5.67754e-72	CD137-TC	NPM1	2.04854
3.0995e-69	0.700061	0.543	0.221	9.02482e-65	CD137-TC	ANXA6	2.01388
1.48649e-102	0.697945	0.998	0.98	4.32822e-98	CD137-TC	RPS19	2.00962
2.47846e-133	0.696117	0.274	0.019	7.21653e-129	CD137-TC	ENO3	2.00595
1.70354e-44	-0.700561	0.305	0.471	4.96019e-40	CD137-TC	SLA2	0.496307
2.62694e-39	-0.700769	0.122	0.303	7.64886e-35	CD137-TC	DGKE	0.496204
4.82824e-45	-0.701494	0.396	0.513	1.40584e-40	CD137-TC	MBNL2	0.495844
1.86678e-41	-0.702103	0.32	0.445	5.4355e-37	CD137-TC	EPB41	0.495542
4.7187e-43	-0.703583	0.063	0.277	1.37394e-38	CD137-TC	A930003A15RIK	0.494809
1.14876e-65	-0.705647	0.526	0.616	3.34485e-61	CD137-TC	UBALD2	0.493789
3.7046e-35	-0.706135	0.231	0.414	1.07867e-30	CD137-TC	BACH1	0.493548
6.45149e-38	-0.706842	0.135	0.322	1.87848e-33	CD137-TC	GM37124	0.493199
1.21131e-42	-0.706847	0.307	0.467	3.52698e-38	CD137-TC	SIT1	0.493197
3.1533e-43	-0.71227	0.241	0.394	9.18146e-39	CD137-TC	PPM1H	0.49053
5.13085e-59	-0.713817	0.588	0.681	1.49395e-54	CD137-TC	PTEN	0.489771
7.32047e-41	-0.715449	0.234	0.376	2.1315e-36	CD137-TC	GSE1	0.488972
4.76759e-54	-0.717865	0.449	0.575	1.38818e-49	CD137-TC	CNP	0.487793
2.9008e-44	-0.7229	0.09	0.271	8.44627e-40	CD137-TC	MR1	0.485343
1.13152e-43	-0.725734	0.263	0.4	3.29463e-39	CD137-TC	ILVBL	0.483969
4.30374e-41	-0.729199	0.124	0.306	1.25312e-36	CD137-TC	GM37266	0.482295
6.51218e-50	-0.729906	0.22	0.397	1.89615e-45	CD137-TC	DGCR6	0.481954
4.29373e-54	-0.730116	0.375	0.472	1.2502e-49	CD137-TC	LMNB1	0.481853
6.59792e-42	-0.731362	0.35	0.492	1.92112e-37	CD137-TC	ITPR2	0.481253
6.06261e-45	-0.733113	0.571	0.697	1.76525e-40	CD137-TC	MXD4	0.480411
1.42277e-45	-0.735284	0.755	0.823	4.14268e-41	CD137-TC	CELF2	0.479369
4.59688e-49	-0.7443	0.351	0.468	1.33847e-44	CD137-TC	PPT1	0.475067
8.41287e-70	-0.744582	0.67	0.64	2.44958e-65	CD137-TC	ANP32E	0.474933
1.73414e-48	-0.745539	0.077	0.286	5.0493e-44	CD137-TC	RNF157	0.474478
1.01697e-47	-0.746916	0.237	0.413	2.9611e-43	CD137-TC	LMAN2L	0.473826
9.01504e-47	-0.747157	0.396	0.571	2.62491e-42	CD137-TC	GRAP2	0.473711
1.39643e-40	-0.747584	0.169	0.362	4.06598e-36	CD137-TC	LYST	0.473509
2.26272e-45	-0.752828	0.127	0.325	6.58836e-41	CD137-TC	LIG4	0.471032
7.80973e-55	-0.753477	0.288	0.402	2.27396e-50	CD137-TC	VAMP1	0.470727
9.35716e-65	-0.759989	0.714	0.793	2.72452e-60	CD137-TC	FKBP1A	0.467671
3.10303e-51	-0.760151	0.235	0.435	9.03508e-47	CD137-TC	IDH2	0.467596
6.71207e-46	-0.7637	0.398	0.567	1.95435e-41	CD137-TC	AI467606	0.465939
6.68452e-48	-0.765987	0.441	0.573	1.94633e-43	CD137-TC	TXK	0.464875
3.47271e-50	-0.770704	0.404	0.547	1.01115e-45	CD137-TC	RABGAP1L	0.462687
2.07419e-41	-0.770711	0.449	0.447	6.03941e-37	CD137-TC	DUT	0.462684
1.78804e-43	-0.771774	0.274	0.42	5.20625e-39	CD137-TC	SOAT1	0.462192
3.55618e-47	-0.778796	0.277	0.474	1.03545e-42	CD137-TC	RALGPS2	0.458958
3.19876e-50	-0.78161	0.065	0.28	9.31383e-46	CD137-TC	PLXND1	0.457669
2.6822e-55	-0.788609	0.602	0.715	7.80976e-51	CD137-TC	HDAC7	0.454476
5.3176e-124	-0.790799	0.952	0.967	1.54832e-119	CD137-TC	TLE5	0.453482
5.07619e-47	-0.791378	0.268	0.465	1.47803e-42	CD137-TC	FAM78A	0.45322
1.77592e-85	-0.791721	0.848	0.906	5.17096e-81	CD137-TC	RHOH	0.453064
2.44445e-44	-0.793791	0.232	0.4	7.11749e-40	CD137-TC	MPRIP	0.452128
3.04086e-44	-0.797197	0.228	0.432	8.85408e-40	CD137-TC	GM26930	0.45059
1.564e-97	-0.797409	0.889	0.914	4.55391e-93	CD137-TC	TSC22D4	0.450495
5.50136e-70	-0.800379	0.714	0.806	1.60183e-65	CD137-TC	SLC38A2	0.449159
3.89063e-45	-0.80595	0.297	0.473	1.13283e-40	CD137-TC	1300002E11RIK	0.446663
2.38336e-57	-0.810562	0.498	0.652	6.93964e-53	CD137-TC	CDKN1B	0.444608
1.33561e-42	-0.811016	0.172	0.37	3.88891e-38	CD137-TC	A130050O07RIK	0.444406
1.35886e-50	-0.813337	0.3	0.447	3.9566e-46	CD137-TC	H1F2	0.443376
2.94538e-65	-0.81353	0.69	0.765	8.57607e-61	CD137-TC	KIF5B	0.44329
1.45384e-57	-0.814568	0.418	0.565	4.23314e-53	CD137-TC	HIBADH	0.442831
1.02672e-51	-0.815013	0.053	0.261	2.9895e-47	CD137-TC	TDRD5	0.442633
1.3015e-52	-0.816223	0.399	0.55	3.78957e-48	CD137-TC	PAN3	0.442098
1.27182e-46	-0.820303	0.218	0.411	3.70315e-42	CD137-TC	GBP8	0.440298
1.91759e-32	-0.823019	0.833	0.81	5.58344e-28	CD137-TC	TRBC1	0.439104
1.178e-47	-0.825998	0.37	0.551	3.42999e-43	CD137-TC	LPAR6	0.437798
6.55944e-58	-0.828922	0.339	0.528	1.90991e-53	CD137-TC	PRPS2	0.43652
1.45884e-47	-0.830726	0.132	0.343	4.2477e-43	CD137-TC	GM37593	0.435733
4.01355e-63	-0.831542	0.05	0.299	1.16863e-58	CD137-TC	TUBE1	0.435377
2.45177e-49	-0.833103	0.288	0.502	7.13881e-45	CD137-TC	E430014B02RIK	0.434698
3.06761e-49	-0.835793	0.085	0.305	8.93196e-45	CD137-TC	F13A1	0.433531
2.06475e-55	-0.836179	0.604	0.675	6.01193e-51	CD137-TC	PTMS	0.433363
5.89115e-57	-0.840446	0.303	0.491	1.71533e-52	CD137-TC	PRKCB	0.431518
2.38803e-99	-0.848086	0.997	0.988	6.95323e-95	CD137-TC	TRBC2	0.428234
9.8958e-43	-0.848269	0.178	0.367	2.88136e-38	CD137-TC	MIR181A-1HG	0.428156
1.10648e-75	-0.852185	0.508	0.65	3.22175e-71	CD137-TC	CDKN2D	0.426482
3.40769e-48	-0.852801	0.28	0.451	9.92217e-44	CD137-TC	GM5914	0.42622
2.05265e-44	-0.856407	0.238	0.443	5.97671e-40	CD137-TC	GM37534	0.424685
3.53368e-46	-0.85736	0.238	0.392	1.0289e-41	CD137-TC	PDK1	0.424281
8.15075e-97	-0.859428	0.731	0.854	2.37325e-92	CD137-TC	CD47	0.423404
3.97806e-42	-0.868287	0.139	0.316	1.15829e-37	CD137-TC	H1F3	0.41967
1.08916e-61	-0.868719	0.379	0.56	3.17131e-57	CD137-TC	MEF2A	0.419489
6.97893e-57	-0.879886	0.169	0.39	2.03206e-52	CD137-TC	GLCCI1	0.41483
3.11939e-68	-0.882502	0.81	0.847	9.08274e-64	CD137-TC	H2AZ2	0.413746
4.72801e-63	-0.890361	0.045	0.281	1.37666e-58	CD137-TC	E430002N23RIK	0.410507
1.08591e-97	-0.892057	0.757	0.848	3.16184e-93	CD137-TC	PYCARD	0.409812
2.32826e-59	-0.89259	0.416	0.627	6.77921e-55	CD137-TC	NSG2	0.409594
1.02906e-48	-0.89527	0.266	0.471	2.9963e-44	CD137-TC	KLF3	0.408497
1.02086e-134	-0.898076	0.881	0.943	2.97245e-130	CD137-TC	LAT	0.407353
2.13389e-59	-0.902859	0.149	0.407	6.21324e-55	CD137-TC	PRRT1	0.405409
6.95044e-72	-0.903355	0.46	0.648	2.02376e-67	CD137-TC	PSAP	0.405208
2.46716e-63	-0.907335	0.077	0.301	7.18362e-59	CD137-TC	SPO11	0.403598
6.30416e-64	-0.91187	0.057	0.299	1.83558e-59	CD137-TC	SLC16A5	0.401772
1.14243e-61	-0.913177	0.201	0.445	3.32641e-57	CD137-TC	CEP97	0.401247
6.17352e-57	-0.921815	0.207	0.415	1.79754e-52	CD137-TC	ABCC5	0.397796
4.91002e-58	-0.92705	0.268	0.501	1.42965e-53	CD137-TC	TRP53I11	0.39572
2.70395e-74	-0.932064	0.469	0.623	7.87309e-70	CD137-TC	NFATC3	0.39374
5.56211e-45	-0.936093	0.223	0.408	1.61952e-40	CD137-TC	TUBB2A	0.392157
1.10324e-34	-0.950677	0.334	0.371	3.21232e-30	CD137-TC	H2AX	0.386479
4.09772e-63	-0.952362	0.098	0.343	1.19313e-58	CD137-TC	WDR78	0.385829
1.71923e-46	-0.959412	0.347	0.427	5.00587e-42	CD137-TC	H1F4	0.383118
1.25188e-100	-0.961055	0.889	0.95	3.6451e-96	CD137-TC	RSRP1	0.382489
9.48907e-129	-0.965888	0.896	0.912	2.76293e-124	CD137-TC	TXN1	0.380645
1.46452e-67	-0.967942	0.169	0.435	4.26424e-63	CD137-TC	TBXA2R	0.379864
2.51411e-85	-0.974278	0.647	0.818	7.32033e-81	CD137-TC	ZNRF1	0.377465
5.35089e-55	-0.975897	0.249	0.497	1.55802e-50	CD137-TC	D130019J16RIK	0.376854
2.37632e-67	-0.977038	0.404	0.592	6.91914e-63	CD137-TC	ZFP280D	0.376424
8.33639e-124	-0.994302	0.697	0.909	2.42731e-119	CD137-TC	RAMP1	0.369982
2.82132e-67	-0.994536	0.043	0.291	8.21482e-63	CD137-TC	TCTEX1D1	0.369895
1.45888e-74	-0.999913	0.288	0.525	4.24783e-70	CD137-TC	CLK3	0.367911
1.34922e-58	-1.00196	0.176	0.409	3.92851e-54	CD137-TC	H2BU2	0.367158
7.16741e-58	-1.00308	0.276	0.485	2.08693e-53	CD137-TC	WDR12	0.366747
1.9479e-77	-1.01081	0.469	0.686	5.6717e-73	CD137-TC	MARCKS	0.363923
2.05632e-99	-1.01139	0.675	0.847	5.98739e-95	CD137-TC	SH2D1A	0.363712
2.75657e-68	-1.01403	0.08	0.349	8.0263e-64	CD137-TC	DHRS3	0.362753
1.83456e-112	-1.0146	0.611	0.795	5.34168e-108	CD137-TC	AP3S1	0.362547
1.11496e-68	-1.02572	0.466	0.664	3.24644e-64	CD137-TC	IFNGR1	0.358537
4.21576e-99	-1.02666	0.502	0.702	1.2275e-94	CD137-TC	CUX1	0.358203
2.1867e-79	-1.0292	0.291	0.568	6.36702e-75	CD137-TC	ABI3	0.357292
3.38358e-95	-1.03154	0.41	0.626	9.85198e-91	CD137-TC	LBR	0.356456
2.89573e-33	-1.03509	0.673	0.719	8.4315e-29	CD137-TC	STMN1	0.355194
2.1534e-72	-1.03934	0.389	0.656	6.27005e-68	CD137-TC	GM37248	0.353687
3.01132e-89	-1.04102	0.681	0.821	8.76806e-85	CD137-TC	KLF13	0.353094
2.76694e-83	-1.05181	0.576	0.745	8.05651e-79	CD137-TC	TRP53INP1	0.349304
1.0928e-98	-1.05258	0.607	0.789	3.18189e-94	CD137-TC	IL21R	0.349035
1.85978e-84	-1.05288	0.08	0.39	5.41513e-80	CD137-TC	RAPGEF3	0.348932
9.10822e-75	-1.0544	0.381	0.627	2.65204e-70	CD137-TC	TRAT1	0.348403
1.85095e-160	-1.0639	0.898	0.954	5.38941e-156	CD137-TC	TCF7	0.345107
8.22296e-127	-1.07335	0.683	0.816	2.39428e-122	CD137-TC	SPINT2	0.34186
1.28743e-78	-1.07612	0.132	0.446	3.7486e-74	CD137-TC	RORC	0.340915
6.19154e-64	-1.07699	0.401	0.665	1.80279e-59	CD137-TC	IGHM	0.340619
5.17648e-80	-1.09274	0.07	0.368	1.50723e-75	CD137-TC	1810059H22RIK	0.335297
2.99488e-71	-1.09795	0.028	0.288	8.7202e-67	CD137-TC	SLC7A11	0.333554
1.5642e-79	-1.10382	0.043	0.331	4.55449e-75	CD137-TC	B230118H07RIK	0.331603
1.73537e-83	-1.10488	0.283	0.557	5.05287e-79	CD137-TC	FBXL12	0.331249
9.69335e-84	-1.1141	0.372	0.685	2.82241e-79	CD137-TC	5830444F18RIK	0.32821
2.02593e-87	-1.12032	0.308	0.595	5.8989e-83	CD137-TC	RCBTB2	0.326174
2.80142e-98	-1.12438	0.368	0.594	8.1569e-94	CD137-TC	DESI1	0.324855
2.00014e-69	-1.13032	0.262	0.513	5.82381e-65	CD137-TC	GM37298	0.322931
1.41111e-71	-1.13979	0.167	0.444	4.10874e-67	CD137-TC	AGFG2	0.319887
5.6468e-91	-1.14512	0.443	0.691	1.64418e-86	CD137-TC	RCSD1	0.318185
6.04762e-105	-1.14801	0.577	0.774	1.76088e-100	CD137-TC	CBL	0.317267
1.29924e-208	-1.16842	0.955	0.974	3.783e-204	CD137-TC	LCK	0.310856
2.09753e-32	-1.16948	0.308	0.391	6.10737e-28	CD137-TC	H4C4	0.310527
1.53784e-55	-1.17712	0.175	0.417	4.47772e-51	CD137-TC	TUBB2B	0.308166
1.78459e-105	-1.17797	0.404	0.678	5.19618e-101	CD137-TC	EDEM1	0.307903
4.7244e-95	-1.18473	0.412	0.606	1.3756e-90	CD137-TC	ANXA2	0.305829
3.68424e-83	-1.19219	0.053	0.34	1.07274e-78	CD137-TC	GM44175	0.303557
7.63435e-70	-1.19535	0.184	0.411	2.22289e-65	CD137-TC	MNS1	0.302597
4.51525e-96	-1.20271	0.536	0.701	1.31471e-91	CD137-TC	DNAJC15	0.300379
1.44979e-87	-1.21137	0.289	0.581	4.22135e-83	CD137-TC	LIPA	0.297789
2.11266e-92	-1.21252	0.42	0.721	6.15145e-88	CD137-TC	CD4	0.297445
5.08892e-101	-1.22073	0.503	0.731	1.48174e-96	CD137-TC	TCF12	0.295015
1.07284e-93	-1.23392	0.195	0.516	3.12378e-89	CD137-TC	ATL2	0.29115
2.28657e-94	-1.25795	0.197	0.549	6.6578e-90	CD137-TC	NEBL	0.284236
8.47455e-86	-1.27828	0.24	0.52	2.46754e-81	CD137-TC	CDCA7	0.278516
1.24163e-130	-1.27838	0.545	0.857	3.61524e-126	CD137-TC	C230085N15RIK	0.278488
6.15198e-100	-1.29191	0.248	0.568	1.79127e-95	CD137-TC	CTSL	0.274746
1.18758e-82	-1.29338	0.077	0.376	3.45788e-78	CD137-TC	A430035B10RIK	0.274341
4.54272e-104	-1.30029	0.183	0.539	1.3227e-99	CD137-TC	NTRK3	0.272453
1.63178e-187	-1.31458	0.776	0.941	4.75125e-183	CD137-TC	GMFG	0.268586
2.60053e-142	-1.34895	0.729	0.904	7.57195e-138	CD137-TC	BTG2	0.259512
5.29503e-120	-1.4089	0.094	0.495	1.54175e-115	CD137-TC	GM37065	0.244411
8.95522e-121	-1.42798	0.074	0.466	2.60749e-116	CD137-TC	RAG2	0.239794
1.1401e-109	-1.44829	0.228	0.587	3.31962e-105	CD137-TC	ETS2	0.234972
7.25927e-159	-1.45908	0.602	0.873	2.11368e-154	CD137-TC	LDHB	0.232451
3.28779e-131	-1.46733	0.209	0.598	9.57307e-127	CD137-TC	DCK	0.230541
4.27026e-181	-1.47071	0.783	0.901	1.24337e-176	CD137-TC	CYB5A	0.229762
1.21739e-185	-1.47268	0.672	0.906	3.54469e-181	CD137-TC	BCL11B	0.229311
6.54058e-100	-1.494	0.08	0.409	1.90442e-95	CD137-TC	GM15340	0.224474
5.30563e-125	-1.52239	0.074	0.487	1.54484e-120	CD137-TC	CHRNA9	0.218189
0	-1.58821	0.816	0.978	0	CD137-TC	SATB1	0.204292
8.48296e-192	-1.60571	0.475	0.888	2.46998e-187	CD137-TC	CCR9	0.200747
2.08592e-219	-1.60575	0.957	0.983	6.07357e-215	CD137-TC	HMGB1	0.200739
5.55027e-164	-1.61293	0.373	0.77	1.61607e-159	CD137-TC	RGCC	0.199302
3.12526e-165	-1.61987	0.732	0.87	9.09983e-161	CD137-TC	CCND3	0.197923
2.59956e-133	-1.64163	0.223	0.61	7.56915e-129	CD137-TC	GTF2H4	0.193665
2.19555e-171	-1.67258	0.255	0.675	6.39279e-167	CD137-TC	XRCC6	0.187763
2.7223e-32	-1.72663	0.683	0.662	7.92651e-28	CD137-TC	HMGB2	0.177883
2.92637e-43	-1.75891	0.102	0.296	8.5207e-39	CD137-TC	H1F5	0.172233
1.42099e-190	-1.7716	0.406	0.809	4.1375e-186	CD137-TC	SSBP2	0.170061
2.02517e-168	-1.77592	0.672	0.89	5.89667e-164	CD137-TC	MIER1	0.169328
4.28499e-151	-1.78376	0.077	0.535	1.24766e-146	CD137-TC	DGKEOS	0.168005
1.04073e-187	-1.82656	0.601	0.877	3.03029e-183	CD137-TC	GM4258	0.160967
8.50577e-138	-1.85589	0.393	0.727	2.47662e-133	CD137-TC	ARL5C	0.156314
5.87845e-207	-1.93111	0.498	0.857	1.71163e-202	CD137-TC	THEMIS	0.144987
5.20121e-30	-1.94205	0.173	0.315	1.51444e-25	CD137-TC	H2AC8	0.14341
1.98287e-271	-1.97992	0.471	0.899	5.77351e-267	CD137-TC	THY1	0.13808
7.85567e-221	-2.17899	0.415	0.809	2.28734e-216	CD137-TC	RMND5A	0.113155
6.0033e-223	-2.27416	0.178	0.709	1.74798e-218	CD137-TC	ENDOU	0.102883
9.35169e-228	-2.28297	0.146	0.706	2.72293e-223	CD137-TC	AQP11	0.101981
1.56883e-118	-2.32193	0.248	0.583	4.56796e-114	CD137-TC	LY6D	0.0980841
5.14705e-51	-2.44487	0.24	0.455	1.49867e-46	CD137-TC	HIST1H2AP	0.0867371
0	-2.54036	0.437	0.862	0	CD137-TC	CD8A	0.0788383
3.21759e-276	-2.73188	0.153	0.764	9.36864e-272	CD137-TC	ARPP21	0.0650965
0	-2.9719	0.464	0.882	0	CD137-TC	CD8B1	0.0512062
0	-2.97217	0.294	0.82	0	CD137-TC	DNTT	0.0511919
8.48271e-266	-3.39217	0.178	0.759	2.46991e-261	CD137-TC	RAG1	0.0336355
0	3.12706	0.954	0.17	0	CD4-TC	IFI27L2A	22.8068
0	3.01999	0.979	0.151	0	CD4-TC	MS4A4B	20.4911
0	2.75302	0.997	0.262	0	CD4-TC	H2-K1	15.69
0	2.73937	0.933	0.1	0	CD4-TC	KLF2	15.4772
0	2.1964	0.888	0.122	0	CD4-TC	CCND2	8.99257
0	2.17315	0.96	0.129	0	CD4-TC	GIMAP4	8.78592
0	2.1618	0.835	0.055	0	CD4-TC	SLFN1	8.68675
0	2.08312	0.999	0.416	0	CD4-TC	SHISA5	8.02952
2.62016e-252	2.03991	0.37	0.017	7.62913e-248	CD4-TC	IGFBP4	7.68994
0	2.0166	0.89	0.098	0	CD4-TC	GIMAP3	7.51277
0	1.997	0.877	0.14	0	CD4-TC	GM8995	7.36695
0	1.95561	1	0.608	0	CD4-TC	H2-D1	7.06825
0	1.90841	0.897	0.319	0	CD4-TC	VIM	6.74236
0	1.88725	0.94	0.269	0	CD4-TC	MS4A6B	6.60117
0	1.83649	0.656	0.027	0	CD4-TC	S1PR1	6.2745
0	1.80841	0.824	0.095	0	CD4-TC	CCR7	6.10072
0	1.79396	0.816	0.079	0	CD4-TC	TESC	6.01324
0	1.77971	1	0.704	0	CD4-TC	B2M	5.92812
0	1.74113	1	0.915	0	CD4-TC	TMSB10	5.70377
0	1.6691	0.764	0.098	0	CD4-TC	H2-Q7	5.30738
4.87706e-147	1.65186	0.49	0.118	1.42005e-142	CD4-TC	ISG15	5.2167
0	1.6405	0.939	0.283	0	CD4-TC	CHD3	5.15774
0	1.56704	0.978	0.578	0	CD4-TC	FXYD5	4.79242
0	1.54865	0.933	0.223	0	CD4-TC	CD53	4.70511
0	1.5191	0.675	0.081	0	CD4-TC	IFI206	4.56812
1.30058e-255	1.5052	0.795	0.234	3.7869e-251	CD4-TC	STAT1	4.50507
6.6871e-155	1.49288	0.464	0.08	1.94708e-150	CD4-TC	GM12840	4.44989
2.73206e-299	1.48804	1	0.921	7.95494e-295	CD4-TC	CD52	4.4284
0	1.47857	0.672	0.05	0	CD4-TC	9930111J21RIK2	4.38668
7.17025e-195	1.46548	0.386	0.033	2.08776e-190	CD4-TC	IFIT1	4.32962
0	1.42235	0.669	0.052	0	CD4-TC	SMAD7	4.14684
0	1.42001	0.717	0.06	0	CD4-TC	CTSS	4.13716
1.59036e-223	1.41556	0.791	0.249	4.63064e-219	CD4-TC	IFI203	4.11879
0	1.38769	0.77	0.104	0	CD4-TC	ITGB7	4.00559
3.23126e-304	1.33662	0.979	0.697	9.40845e-300	CD4-TC	RPL22L1	3.80614
7.35713e-263	1.31612	0.841	0.312	2.14218e-258	CD4-TC	ATP1B3	3.72891
1.05423e-291	1.31051	0.621	0.07	3.06959e-287	CD4-TC	SAMHD1	3.70806
0	1.29798	1	0.986	0	CD4-TC	RPS20	3.66191
6.48597e-211	1.2972	0.82	0.306	1.88852e-206	CD4-TC	IFI47	3.65905
0	1.2599	1	0.98	0	CD4-TC	RPS19	3.52509
0	1.24866	1	0.983	0	CD4-TC	RPS18	3.48567
5.47011e-210	1.23001	0.976	0.674	1.59273e-205	CD4-TC	LTB	3.42126
2.15607e-267	1.22848	0.778	0.177	6.27783e-263	CD4-TC	EVL	3.41604
1.02722e-246	1.22517	0.697	0.155	2.99094e-242	CD4-TC	ADD3	3.40475
0	1.19375	1	0.965	0	CD4-TC	RPL12	3.29943
1.36454e-184	1.19364	0.318	0.019	3.97313e-180	CD4-TC	IIGP1	3.29908
1.01980275937405e-310	1.18461	0.999	0.896	2.96936e-306	CD4-TC	RPL36A	3.2694
2.63715e-195	1.17015	0.54	0.089	7.67859e-191	CD4-TC	RTP4	3.22248
0	1.15477	1	0.988	0	CD4-TC	RPL39	3.17329
0	1.14898	1	0.992	0	CD4-TC	RPS15A	3.15496
1.61088e-210	1.14568	0.89	0.41	4.6904e-206	CD4-TC	PSME2	3.14459
0	1.14243	1	0.996	0	CD4-TC	RPS29	3.13438
2.08196e-164	1.13317	0.888	0.456	6.06204e-160	CD4-TC	EMP3	3.10548
0	1.13309	1	0.995	0	CD4-TC	RPLP1	3.10525
1.96924401846787e-310	1.12267	0.589	0.056	5.73385e-306	CD4-TC	LFNG	3.07305
2.87154e-256	1.11335	0.999	0.897	8.36107e-252	CD4-TC	RPL3	3.04455
3.95904e-275	1.10619	0.467	0.029	1.15275e-270	CD4-TC	GM2682	3.02283
0	1.10111	1	0.998	0	CD4-TC	RPS24	3.00751
2.57219e-234	1.09649	0.969	0.414	7.48944e-230	CD4-TC	CD2	2.99364
6.67191e-213	1.06291	0.552	0.083	1.94266e-208	CD4-TC	IFI208	2.89478
2.88544e-192	1.04919	0.7	0.19	8.40155e-188	CD4-TC	RIPOR2	2.85534
4.05843e-199	1.04642	0.524	0.081	1.18169e-194	CD4-TC	GM4759	2.84743
4.33552e-180	1.04381	0.881	0.41	1.26237e-175	CD4-TC	CDK2AP2	2.84
6.51929e-157	1.04286	0.907	0.486	1.89822e-152	CD4-TC	CYTIP	2.83733
6.91691904177745e-323	1.0411	1	0.987	2.01399931739434e-318	CD4-TC	RPS7	2.83234
7.97858e-230	1.03878	0.607	0.101	2.32312e-225	CD4-TC	A930005H10RIK	2.82576
5.52863e-207	1.03712	0.686	0.161	1.60977e-202	CD4-TC	TNFAIP8L2	2.82107
2.15327e-175	1.03697	0.826	0.315	6.26967e-171	CD4-TC	HCST	2.82067
0	1.02583	1	0.995	0	CD4-TC	RPS8	2.7894
2.71278e-138	1.02125	0.473	0.096	7.89882e-134	CD4-TC	SLFN5	2.77667
2.03648e-175	1.01662	0.929	0.44	5.92961e-171	CD4-TC	CLEC2D	2.76384
5.21177e-141	1.01643	0.792	0.34	1.51751e-136	CD4-TC	MNDAL	2.7633
5.18108e-210	1.01398	0.582	0.102	1.50857e-205	CD4-TC	IL7R	2.75654
2.02241e-237	1.00759	0.428	0.031	5.88865e-233	CD4-TC	IFI213	2.73899
1.13156892404877e-317	1.00325	1	0.995	3.2947892361528e-313	CD4-TC	RPL23	2.72712
2.29511e-295	0.994475	1	0.992	6.68267e-291	CD4-TC	RPS4X	2.70331
2.11913e-168	0.992322	0.955	0.61	6.17027e-164	CD4-TC	H2-T23	2.69749
1.92508e-296	0.991014	1	0.987	5.60527e-292	CD4-TC	RPL21	2.69396
3.40409e-191	0.990251	0.658	0.155	9.91169e-187	CD4-TC	INPP4B	2.69191
1.15399e-165	0.986797	0.968	0.596	3.36007e-161	CD4-TC	SLFN2	2.68263
1.22335e-276	0.98391	1	0.986	3.56202e-272	CD4-TC	RPL37	2.67489
3.76845e-183	0.978389	0.466	0.065	1.09726e-178	CD4-TC	IRF7	2.66017
1.00481e-261	0.976796	1	0.995	2.9257e-257	CD4-TC	TMSB4X	2.65593
2.9631e-155	0.968188	0.813	0.351	8.62766e-151	CD4-TC	PSMB9	2.63317
1.23565e-278	0.965052	1	0.994	3.59785e-274	CD4-TC	RPL13	2.62492
6.41696e-227	0.964226	0.999	0.966	1.86843e-222	CD4-TC	RPS28	2.62276
0	0.9583	0.999	0.989	0	CD4-TC	RPL35A	2.60726
5.68833e-141	0.956282	0.623	0.186	1.65627e-136	CD4-TC	ZBP1	2.602
3.59167e-258	0.953293	0.999	0.926	1.04579e-253	CD4-TC	RPL5	2.59424
1.41078e-229	0.952405	0.464	0.043	4.10778e-225	CD4-TC	GM1966	2.59194
2.90344e-300	0.94989	1	0.991	8.45396e-296	CD4-TC	RPS21	2.58542
1.01527e-236	0.944895	0.999	0.952	2.95617e-232	CD4-TC	RPL10A	2.57254
2.28606e-151	0.942844	0.727	0.256	6.65633e-147	CD4-TC	TAPBP	2.56727
1.19726e-155	0.939524	0.796	0.309	3.48608e-151	CD4-TC	CNN2	2.55876
1.90502e-295	0.934627	1	0.99	5.54684e-291	CD4-TC	RPS23	2.54626
2.92211e-243	0.923954	1	0.966	8.50831e-239	CD4-TC	RPL35	2.51923
1.29688e-239	0.923288	1	0.986	3.77612e-235	CD4-TC	RPS26	2.51756
1.37363e-197	0.908952	1	0.975	3.9996e-193	CD4-TC	RPS12	2.48172
3.90382e-256	0.906739	1	0.97	1.13668e-251	CD4-TC	RPL27A	2.47623
6.44336e-140	0.905812	0.692	0.248	1.87611e-135	CD4-TC	H2-T22	2.47394
4.90404e-147	0.904112	0.669	0.215	1.42791e-142	CD4-TC	ANXA6	2.46974
4.39254e-202	0.90341	0.999	0.887	1.27898e-197	CD4-TC	EEF1B2	2.46801
6.13096e-149	0.903317	0.874	0.431	1.78515e-144	CD4-TC	COTL1	2.46778
6.85152e-195	0.895462	1	0.983	1.99496e-190	CD4-TC	RPSA	2.44847
4.63254e-290	0.891868	1	0.986	1.34886e-285	CD4-TC	RPL30	2.43968
2.98928e-164	0.886036	0.541	0.11	8.70388e-160	CD4-TC	KLK8	2.4255
8.72821e-152	0.877924	0.367	0.044	2.54139e-147	CD4-TC	LY6A	2.4059
5.63634e-150	0.873724	0.609	0.166	1.64113e-145	CD4-TC	IL27RA	2.39582
2.33149e-251	0.870643	1	0.996	6.7886e-247	CD4-TC	EEF1A1	2.38845
1.07591e-293	0.868768	0.999	0.995	3.13272e-289	CD4-TC	RPL9	2.38397
5.79012e-133	0.868192	0.559	0.15	1.68591e-128	CD4-TC	TRIM30A	2.3826
5.13158e-202	0.863397	1	0.974	1.49416e-197	CD4-TC	RPS5	2.3712
5.24084e-143	0.862037	0.955	0.67	1.52597e-138	CD4-TC	NPC2	2.36798
3.20374e-280	0.859532	1	0.996	9.32834e-276	CD4-TC	RPS27A	2.36206
9.27743e-223	0.859378	1	0.984	2.70131e-218	CD4-TC	RPLP2	2.36169
6.05517e-144	0.856952	0.54	0.13	1.76309e-139	CD4-TC	FOXO1	2.35597
5.58212e-250	0.854879	1	0.989	1.62535e-245	CD4-TC	RPL17	2.35109
1.45235e-172	0.851368	0.42	0.054	4.22882e-168	CD4-TC	GM11346	2.34285
8.37572e-226	0.850845	1	0.996	2.43876e-221	CD4-TC	RPL32	2.34163
1.70855e-268	0.850648	1	0.994	4.97479e-264	CD4-TC	RPL37A	2.34116
1.70148e-174	0.845734	0.522	0.093	4.95419e-170	CD4-TC	FAM102A	2.32969
1.08186e-110	0.835193	0.48	0.126	3.15005e-106	CD4-TC	GIMAP7	2.30526
3.28096e-163	0.834508	0.999	0.955	9.55317e-159	CD4-TC	RPS2	2.30368
2.70617e-110	0.834123	0.502	0.145	7.87955e-106	CD4-TC	IRF1	2.30279
1.74045e-176	0.824729	0.501	0.082	5.06766e-172	CD4-TC	RASA3	2.28126
7.21267e-191	0.823798	0.999	0.914	2.10011e-186	CD4-TC	RPS6	2.27914
3.31024e-141	0.820886	0.469	0.092	9.63841e-137	CD4-TC	XAF1	2.27251
2.81755e-79	0.820625	0.656	0.311	8.20387e-75	CD4-TC	BST2	2.27192
8.03536e-189	0.815864	0.997	0.93	2.33966e-184	CD4-TC	RPL14	2.26113
2.69824e-126	0.812748	0.682	0.247	7.85646e-122	CD4-TC	B4GALNT1	2.25409
1.2046e-123	0.811411	0.929	0.577	3.50743e-119	CD4-TC	SP100	2.25108
1.06025e-112	0.810969	0.795	0.379	3.08714e-108	CD4-TC	SMC6	2.25009
9.46043e-122	0.806176	0.828	0.397	2.75459e-117	CD4-TC	TSPAN32	2.23933
5.92451e-226	0.804449	1	0.986	1.72504e-221	CD4-TC	RPL36	2.23547
1.75604e-248	0.804072	0.999	0.989	5.11306e-244	CD4-TC	RPL34	2.23462
1.56965e-202	0.803727	0.46	0.052	4.57035e-198	CD4-TC	GPR18	2.23385
3.57433e-98	0.801286	0.441	0.12	1.04074e-93	CD4-TC	PARP14	2.22841
2.63643e-94	0.798488	0.766	0.41	7.6765e-90	CD4-TC	4930523C07RIK	2.22218
9.75008e-124	0.798326	0.792	0.366	2.83893e-119	CD4-TC	SRPK1	2.22182
9.03676e-104	0.797093	0.324	0.054	2.63123e-99	CD4-TC	IZUMO1R	2.21908
4.27449e-159	0.796174	0.506	0.096	1.2446e-154	CD4-TC	KBTBD11	2.21704
1.95921e-228	0.795477	1	0.992	5.70463e-224	CD4-TC	RPS3	2.2155
8.33418e-131	0.79021	0.967	0.629	2.42666e-126	CD4-TC	RGS10	2.20386
7.26657e-153	0.788832	0.625	0.17	2.11581e-148	CD4-TC	BIN1	2.20083
2.89392e-122	0.78801	0.619	0.205	8.42622e-118	CD4-TC	SESN3	2.19902
1.12434e-266	0.785463	1	0.997	3.27373e-262	CD4-TC	RPS16	2.19342
7.12777e-136	0.782379	0.487	0.105	2.07539e-131	CD4-TC	RETREG1	2.18667
5.71021e-178	0.776315	0.999	0.946	1.66264e-173	CD4-TC	RPS25	2.17345
1.10077e-145	0.774406	0.466	0.087	3.20511e-141	CD4-TC	BACH2	2.1693
3.20605e-204	0.771712	1	0.996	9.33507e-200	CD4-TC	RPL41	2.16347
1.73223e-276	0.768429	1	0.993	5.04374e-272	CD4-TC	RPS27	2.15638
1.70784e-108	0.768091	0.704	0.296	4.97272e-104	CD4-TC	H2-Q4	2.15565
1.56038e-190	0.76725	0.354	0.025	4.54337e-186	CD4-TC	PHF11B	2.15383
4.98702e-162	0.764678	1	0.948	1.45207e-157	CD4-TC	RPL10	2.1483
1.21136e-173	0.763795	1	0.978	3.52711e-169	CD4-TC	RPL38	2.14641
2.85008e-93	0.762266	0.713	0.33	8.29857e-89	CD4-TC	SELL	2.14313
1.58117e-89	0.761575	0.725	0.355	4.60389e-85	CD4-TC	RAPGEF6	2.14165
1.40796e-85	0.759391	0.746	0.393	4.09955e-81	CD4-TC	RASGRP2	2.13697
3.29684e-186	0.759134	1	0.995	9.59941e-182	CD4-TC	RPLP0	2.13643
8.99806e-110	0.757018	0.43	0.102	2.61997e-105	CD4-TC	IRGM1	2.13191
4.80746e-181	0.754628	1	0.966	1.39979e-176	CD4-TC	RPL22	2.12682
2.32272e-137	0.752135	0.278	0.022	6.76307e-133	CD4-TC	GM8369	2.12152
5.56048e-125	0.749859	0.667	0.235	1.61904e-120	CD4-TC	TUBA4A	2.1167
1.63371e-148	0.749283	0.53	0.118	4.75687e-144	CD4-TC	IRF9	2.11548
5.07394e-129	0.744698	0.51	0.124	1.47738e-124	CD4-TC	GALNT6	2.1058
4.954e-108	0.729225	0.506	0.145	1.44246e-103	CD4-TC	SKIL	2.07347
1.40412e-127	0.728814	0.985	0.787	4.08839e-123	CD4-TC	PTPN18	2.07262
2.34956e-185	0.720824	1	0.988	6.84122e-181	CD4-TC	RPL6	2.05613
7.81946e-173	0.71555	0.344	0.03	2.27679e-168	CD4-TC	2010016I18RIK	2.04531
7.00937e-97	0.712538	0.94	0.681	2.04092e-92	CD4-TC	PSME1	2.03916
2.56193e-101	0.712153	0.644	0.255	7.45957e-97	CD4-TC	IFI209	2.03837
5.56322e-156	0.711936	1	0.958	1.61984e-151	CD4-TC	RPS15	2.03793
7.21915e-168	0.709024	1	0.967	2.102e-163	CD4-TC	RPL29	2.03201
2.03387e-100	0.707811	0.418	0.103	5.92202e-96	CD4-TC	SLFN8	2.02954
1.01014e-105	0.707659	0.502	0.147	2.94122e-101	CD4-TC	PIK3CD	2.02923
1.74053e-129	0.706499	0.515	0.127	5.06791e-125	CD4-TC	TGFBR2	2.02688
1.80901e-175	0.702528	1	0.987	5.26729e-171	CD4-TC	RPL26	2.01885
3.82721e-133	0.702379	0.996	0.887	1.11437e-128	CD4-TC	LIMD2	2.01855
1.73754e-218	0.699012	0.314	0.011	5.0592e-214	CD4-TC	IL6RA	2.01176
2.46057e-222	0.698221	0.999	0.997	7.16444e-218	CD4-TC	RPS3A1	2.01017
3.36451e-110	0.697006	0.531	0.159	9.79643e-106	CD4-TC	GM20559	2.00773
1.72395e-44	-0.694004	0.31	0.455	5.01961e-40	CD4-TC	FAS	0.499572
3.21441e-51	-0.696246	0.098	0.323	9.35941e-47	CD4-TC	PAFAH1B3	0.498453
2.5891e-70	-0.698939	0.715	0.521	7.53869e-66	CD4-TC	HMGN2	0.497112
1.17758e-73	-0.699596	0.558	0.637	3.42875e-69	CD4-TC	MAZ	0.496786
4.15208e-72	-0.701853	0.925	0.898	1.20896e-67	CD4-TC	BCL11B	0.495666
2.78796e-67	-0.703124	0.78	0.832	8.11769e-63	CD4-TC	MAP1LC3B	0.495036
3.38505e-112	-0.70342	0.844	0.873	9.85624e-108	CD4-TC	UBE2I	0.49489
7.63467e-50	-0.7045	0.204	0.385	2.22299e-45	CD4-TC	THEM6	0.494356
6.79823e-41	-0.706667	0.732	0.792	1.97944e-36	CD4-TC	AC160336.1	0.493286
1.10823e-46	-0.706841	0.088	0.281	3.22683e-42	CD4-TC	MAD1L1	0.4932
7.08002e-44	-0.709466	0.31	0.473	2.06149e-39	CD4-TC	SMARCA4	0.491907
5.07163e-46	-0.709944	0.163	0.355	1.47671e-41	CD4-TC	TAPT1	0.491672
6.16188e-50	-0.712738	0.693	0.765	1.79416e-45	CD4-TC	KIF5B	0.4903
1.41918e-103	-0.71387	0.962	0.964	4.13222e-99	CD4-TC	HNRNPA2B1	0.489745
1.55294e-49	-0.716361	0.145	0.363	4.5217e-45	CD4-TC	SH3BGRL	0.488527
5.69492e-38	-0.720763	0.216	0.377	1.65819e-33	CD4-TC	XBP1	0.486381
2.43191e-60	-0.721103	0.746	0.815	7.081e-56	CD4-TC	ZNRF1	0.486215
1.12188e-75	-0.735947	0.45	0.595	3.26657e-71	CD4-TC	VDAC1	0.479052
2.85587e-82	-0.736649	0.671	0.737	8.31542e-78	CD4-TC	KHDRBS1	0.478715
7.00474e-100	-0.737309	0.961	0.952	2.03957e-95	CD4-TC	GAPDH	0.478399
7.48207e-91	-0.738721	0.907	0.913	2.17856e-86	CD4-TC	TSC22D4	0.477725
8.59922e-48	-0.741668	0.248	0.417	2.50384e-43	CD4-TC	CSNK1E	0.476319
5.71342e-66	-0.743078	0.492	0.618	1.66358e-61	CD4-TC	UBALD2	0.475648
7.43607e-85	-0.744017	0.636	0.729	2.16516e-80	CD4-TC	CBX1	0.475201
1.33308e-50	-0.750051	0.427	0.549	3.88152e-46	CD4-TC	PAN3	0.472342
4.64735e-56	-0.751308	0.233	0.465	1.35317e-51	CD4-TC	ZFP422	0.471749
1.38408e-89	-0.753685	0.587	0.68	4.03003e-85	CD4-TC	METAP2	0.470629
1.19103e-232	-0.754425	1	0.995	3.46792e-228	CD4-TC	H3F3A	0.470281
4.07444e-56	-0.754852	0.138	0.375	1.18635e-51	CD4-TC	NEDD4	0.47008
1.17328e-91	-0.755916	0.702	0.76	3.41624e-87	CD4-TC	HNRNPAB	0.46958
4.58971e-86	-0.757409	0.757	0.799	1.33639e-81	CD4-TC	TOP1	0.46888
2.11384e-98	-0.758519	0.883	0.902	6.15488e-94	CD4-TC	SRSF3	0.468359
1.06285e-46	-0.759205	0.301	0.48	3.09471e-42	CD4-TC	HPCAL1	0.468038
1.968e-52	-0.762052	0.079	0.28	5.73022e-48	CD4-TC	PLXND1	0.466708
1.40492e-58	-0.76211	0.431	0.58	4.09071e-54	CD4-TC	CST3	0.466681
1.81952e-78	-0.763095	0.916	0.905	5.29791e-74	CD4-TC	CD27	0.466221
2.7563e-50	-0.764811	0.322	0.491	8.02551e-46	CD4-TC	PRKCB	0.465422
8.58147e-61	-0.766518	0.088	0.323	2.49867e-56	CD4-TC	ADA	0.464628
8.25456e-54	-0.766904	0.343	0.469	2.40348e-49	CD4-TC	PPT1	0.464449
5.03441e-96	-0.770744	0.89	0.901	1.46587e-91	CD4-TC	DYNLL1	0.462669
4.66391e-62	-0.773249	0.061	0.301	1.35799e-57	CD4-TC	2610307P16RIK	0.461511
3.45332e-94	-0.777895	0.876	0.905	1.0055e-89	CD4-TC	RHOH	0.459372
7.91879e-57	-0.785302	0.084	0.305	2.30572e-52	CD4-TC	DGKE	0.455982
1.39242e-64	-0.785853	0.526	0.646	4.05432e-60	CD4-TC	PSAP	0.455731
4.50703e-48	-0.786372	0.286	0.448	1.31231e-43	CD4-TC	H1F2	0.455494
1.50655e-55	-0.787435	0.315	0.507	4.38661e-51	CD4-TC	RBMX	0.45501
1.91729e-59	-0.791229	0.226	0.441	5.58258e-55	CD4-TC	LRMP	0.453287
4.41101e-169	-0.791758	1	0.995	1.28435e-164	CD4-TC	H3F3B	0.453048
1.66465e-65	-0.798666	0.046	0.288	4.84696e-61	CD4-TC	RNF157	0.449929
2.51166e-63	-0.801328	0.045	0.273	7.31321e-59	CD4-TC	MR1	0.448733
2.76247e-50	-0.802399	0.093	0.299	8.04348e-46	CD4-TC	SLC16A5	0.448252
3.79187e-61	-0.802572	0.448	0.586	1.10408e-56	CD4-TC	DLEU2	0.448175
2.29065e-62	-0.804141	0.498	0.622	6.6697e-58	CD4-TC	NFATC3	0.447472
1.47427e-56	-0.805726	0.116	0.338	4.29264e-52	CD4-TC	SLC9A9	0.446764
1.89667e-56	-0.807532	0.132	0.373	5.52255e-52	CD4-TC	TM6SF1	0.445957
5.00926e-51	-0.807905	0.226	0.405	1.45855e-46	CD4-TC	VAMP1	0.445791
7.94962e-76	-0.809597	0.725	0.806	2.31469e-71	CD4-TC	SLC38A2	0.445037
1.32629e-64	-0.811143	0.079	0.34	3.86177e-60	CD4-TC	MARCKSL1	0.44435
2.39993e-77	-0.815257	0.499	0.623	6.98786e-73	CD4-TC	LBR	0.442526
3.78413e-76	-0.818452	0.431	0.604	1.10183e-71	CD4-TC	RTN3	0.441114
1.72898e-103	-0.82121	0.594	0.724	5.03426e-99	CD4-TC	PSMA6	0.439899
2.76683e-109	-0.821212	0.99	0.973	8.05617e-105	CD4-TC	LCK	0.439898
1.10605e-40	-0.823327	0.078	0.256	3.22048e-36	CD4-TC	GM38299	0.438969
1.53451e-43	-0.824564	0.144	0.317	4.46802e-39	CD4-TC	H1F3	0.438426
1.24281e-59	-0.825215	0.364	0.548	3.61869e-55	CD4-TC	C1GALT1	0.438141
5.01525e-108	-0.830906	0.902	0.918	1.46029e-103	CD4-TC	LY6E	0.435655
3.7157e-58	-0.830977	0.046	0.262	1.0819e-53	CD4-TC	TDRD5	0.435623
2.77447e-59	-0.835615	0.522	0.652	8.07842e-55	CD4-TC	GM37248	0.433608
1.12897e-50	-0.836616	0.236	0.422	3.28722e-46	CD4-TC	SOAT1	0.433174
1.17627e-56	-0.845366	0.399	0.576	3.42495e-52	CD4-TC	STAP1	0.4294
2.60504e-72	-0.845681	0.052	0.3	7.5851e-68	CD4-TC	TUBE1	0.429265
1.94233e-55	-0.846247	0.183	0.403	5.6555e-51	CD4-TC	ILVBL	0.429022
3.56643e-73	-0.846264	0.032	0.279	1.03844e-68	CD4-TC	A930003A15RIK	0.429015
2.42736e-64	-0.84744	0.079	0.328	7.06775e-60	CD4-TC	LIG4	0.428511
3.14495e-74	-0.848725	0.53	0.683	9.15715e-70	CD4-TC	PTEN	0.42796
8.41657e-104	-0.854249	0.727	0.822	2.45065e-99	CD4-TC	EZR	0.425603
2.11657e-52	-0.855391	0.286	0.474	6.16283e-48	CD4-TC	1300002E11RIK	0.425117
3.22677e-54	-0.857728	0.272	0.45	9.39539e-50	CD4-TC	EZH2	0.424124
4.13141e-57	-0.863501	0.346	0.55	1.20294e-52	CD4-TC	RABGAP1L	0.421683
5.57263e-64	-0.863799	0.368	0.561	1.62258e-59	CD4-TC	MEF2A	0.421557
3.59889e-112	-0.864284	0.709	0.805	1.04789e-107	CD4-TC	PRDX2	0.421353
6.00706e-70	-0.865879	0.57	0.679	1.74908e-65	CD4-TC	5830444F18RIK	0.420682
4.44862e-111	-0.866266	0.816	0.857	1.2953e-106	CD4-TC	CALM2	0.420519
9.56735e-71	-0.870012	0.141	0.4	2.78572e-66	CD4-TC	DGCR6	0.418947
1.28596e-63	-0.875035	0.4	0.593	3.74433e-59	CD4-TC	CHD1	0.416847
1.2609e-70	-0.878874	0.096	0.366	3.67137e-66	CD4-TC	CERK	0.41525
1.45472e-96	-0.880196	0.531	0.653	4.23569e-92	CD4-TC	ATPIF1	0.414701
9.26396e-87	-0.888248	0.837	0.847	2.69739e-82	CD4-TC	H2AZ2	0.411376
1.38691e-63	-0.890481	0.07	0.306	4.03827e-59	CD4-TC	F13A1	0.410458
1.947e-57	-0.894988	0.199	0.426	5.66909e-53	CD4-TC	PIM1	0.408613
1.68364e-100	-0.897824	0.936	0.948	4.90225e-96	CD4-TC	RSRP1	0.407455
3.41901e-67	-0.899869	0.349	0.566	9.95513e-63	CD4-TC	ABI3	0.406623
1.44784e-31	-0.899907	0.319	0.372	4.21568e-27	CD4-TC	H2AX	0.406608
2.45465e-45	-0.907293	0.382	0.45	7.14721e-41	CD4-TC	DUT	0.403616
9.3945e-73	-0.911101	0.102	0.37	2.7354e-68	CD4-TC	BCL2L1	0.402081
7.10169e-51	-0.912248	0.457	0.565	2.0678e-46	CD4-TC	LGALS1	0.40162
1.8704e-67	-0.912408	0.067	0.302	5.44605e-63	CD4-TC	SPO11	0.401556
4.46912e-146	-0.914294	0.729	0.815	1.30128e-141	CD4-TC	YWHAE	0.400799
1.00213e-75	-0.916494	0.031	0.282	2.91791e-71	CD4-TC	E430002N23RIK	0.399919
2.39354e-54	-0.920729	0.272	0.478	6.96927e-50	CD4-TC	LZTFL1	0.398228
3.37976e-68	-0.924455	0.35	0.559	9.84085e-64	CD4-TC	STX6	0.396748
1.00365e-61	-0.926395	0.177	0.402	2.92234e-57	CD4-TC	MPRIP	0.395979
3.56109e-68	-0.932474	0.132	0.393	1.03688e-63	CD4-TC	GLCCI1	0.393579
2.11132e-70	-0.933493	0.353	0.568	6.14754e-66	CD4-TC	HIBADH	0.393178
1.60137e-55	-0.93483	0.201	0.408	4.66272e-51	CD4-TC	H2BU2	0.392653
3.86827e-81	-0.937212	0.052	0.325	1.12632e-76	CD4-TC	GM37124	0.391719
1.20683e-68	-0.953966	0.093	0.344	3.51391e-64	CD4-TC	WDR78	0.38521
2.2369e-64	-0.955651	0.024	0.251	6.51318e-60	CD4-TC	GM525	0.384562
3.16979e-67	-0.957598	0.409	0.593	9.22949e-63	CD4-TC	ZFP280D	0.383814
2.72039e-70	-0.960374	0.289	0.525	7.92096e-66	CD4-TC	CLK3	0.38275
1.87265e-80	-0.960767	0.285	0.531	5.4526e-76	CD4-TC	PRPS2	0.382599
2.23036e-108	-0.965405	0.598	0.738	6.49414e-104	CD4-TC	SIN3B	0.380829
1.81183e-70	-0.970268	0.159	0.418	5.27551e-66	CD4-TC	BACH1	0.378981
3.97312e-64	-0.976067	0.213	0.454	1.15685e-59	CD4-TC	GM5914	0.37679
1.78994e-80	-0.977939	0.059	0.339	5.21176e-76	CD4-TC	H2-Q2	0.376085
4.5828e-27	-0.982787	0.356	0.389	1.33437e-22	CD4-TC	H4C4	0.374266
9.37995e-69	-0.993814	0.151	0.418	2.73116e-64	CD4-TC	ABCC5	0.370162
3.30438e-56	-0.996776	0.183	0.41	9.62137e-52	CD4-TC	TUBB2A	0.369067
1.94949e-167	-1.00791	0.95	0.952	5.67634e-163	CD4-TC	TCF7	0.364979
5.07456e-71	-1.00907	0.343	0.553	1.47756e-66	CD4-TC	LPAR6	0.364558
1.01909e-33	-1.01916	0.124	0.322	2.96729e-29	CD4-TC	IKZF2	0.360896
5.34901e-87	-1.0231	0.379	0.593	1.55747e-82	CD4-TC	RCBTB2	0.359479
1.30512e-83	-1.0244	0.421	0.626	3.80012e-79	CD4-TC	TRAT1	0.359013
1.46691e-103	-1.02503	0.399	0.625	4.2712e-99	CD4-TC	CMTM7	0.358786
6.64982e-78	-1.03012	0.229	0.478	1.93623e-73	CD4-TC	LMNB1	0.356965
1.66566e-83	-1.03164	0.024	0.292	4.8499e-79	CD4-TC	TCTEX1D1	0.356422
3.95908e-72	-1.03622	0.365	0.579	1.15277e-67	CD4-TC	LIPA	0.354793
1.30273e-110	-1.05338	0.632	0.789	3.79317e-106	CD4-TC	IL21R	0.348756
2.44671e-139	-1.05435	1	0.988	7.12408e-135	CD4-TC	TRBC2	0.34842
2.00112e-103	-1.05664	0.746	0.851	5.82667e-99	CD4-TC	C230085N15RIK	0.347623
2.13989e-68	-1.05818	0.243	0.487	6.2307e-64	CD4-TC	WDR12	0.347086
1.63471e-159	-1.05881	0.794	0.906	4.7598e-155	CD4-TC	RAMP1	0.346869
7.35859e-72	-1.06613	0.043	0.289	2.1426e-67	CD4-TC	SLC7A11	0.34434
9.87507e-100	-1.07838	0.074	0.41	2.87532e-95	CD4-TC	PRRT1	0.340146
3.5914e-87	-1.07933	0.063	0.369	1.04571e-82	CD4-TC	1810059H22RIK	0.339823
4.26744e-101	-1.08097	0.102	0.443	1.24255e-96	CD4-TC	CXCR4	0.339266
2.80105e-101	-1.08455	0.686	0.826	8.15583e-97	CD4-TC	CELF2	0.338053
5.42717e-86	-1.08734	0.04	0.333	1.58023e-81	CD4-TC	B230118H07RIK	0.337112
1.00526e-76	-1.08888	0.471	0.682	2.927e-72	CD4-TC	NRIP1	0.336594
5.25359e-95	-1.09793	0.471	0.72	1.52969e-90	CD4-TC	HDAC7	0.333561
1.5735e-94	-1.09875	0.042	0.351	4.58155e-90	CD4-TC	DHRS3	0.333288
1.64636e-108	-1.10034	0.636	0.762	4.7937e-104	CD4-TC	RGCC	0.332758
5.00659e-88	-1.10997	0.53	0.678	1.45777e-83	CD4-TC	PTMS	0.329569
8.30152e-94	-1.11016	0.063	0.375	2.41715e-89	CD4-TC	A130050O07RIK	0.329507
3.25325e-61	-1.11274	0.887	0.884	9.47248e-57	CD4-TC	H2AZ1	0.328659
1.56309e-114	-1.11903	0.035	0.393	4.55124e-110	CD4-TC	RAPGEF3	0.326596
1.82916e-83	-1.1192	0.258	0.527	5.32598e-79	CD4-TC	NABP1	0.326542
1.48218e-48	-1.12217	0.248	0.431	4.31565e-44	CD4-TC	H1F4	0.325572
7.22272e-163	-1.12955	0.847	0.939	2.10304e-158	CD4-TC	GMFG	0.32318
1.1735e-78	-1.1336	0.187	0.444	3.41688e-74	CD4-TC	AGFG2	0.321871
2.15572e-89	-1.14835	0.068	0.372	6.2768e-85	CD4-TC	MIR181A-1HG	0.317161
1.73603e-88	-1.15353	0.395	0.653	5.0548e-84	CD4-TC	SOCS1	0.31552
3.42417e-98	-1.15959	0.245	0.56	9.97015e-94	CD4-TC	FBXL12	0.313614
3.24327e-115	-1.17102	0.424	0.678	9.44342e-111	CD4-TC	EDEM1	0.310051
8.27434e-66	-1.17506	0.835	0.809	2.40924e-61	CD4-TC	TRBC1	0.308802
7.57339e-106	-1.1951	0.145	0.506	2.20514e-101	CD4-TC	TRP53I11	0.302673
7.14537e-65	-1.20106	0.693	0.718	2.08052e-60	CD4-TC	STMN1	0.300874
1.11232e-209	-1.2122	0.983	0.972	3.23873e-205	CD4-TC	SATB1	0.297543
7.28363e-97	-1.2168	0.04	0.342	2.12077e-92	CD4-TC	GM44175	0.296175
2.8423e-99	-1.23112	0.481	0.647	8.27591e-95	CD4-TC	ANP32E	0.291967
9.22893e-115	-1.23593	0.435	0.692	2.68719e-110	CD4-TC	RCSD1	0.290563
1.34598e-71	-1.23809	0.444	0.665	3.91908e-67	CD4-TC	IGHM	0.289937
1.7807e-173	-1.25055	0.643	0.818	5.18486e-169	CD4-TC	SPINT2	0.286346
3.45466e-159	-1.25466	0.845	0.899	1.00589e-154	CD4-TC	CYB5A	0.285172
5.54944e-116	-1.25862	0.068	0.439	1.61583e-111	CD4-TC	GM26930	0.284045
4.10557e-126	-1.26156	0.36	0.676	1.19542e-121	CD4-TC	SLA	0.283212
1.96871e-135	-1.27375	0.552	0.776	5.73228e-131	CD4-TC	CBL	0.279779
2.17796e-131	-1.28202	0.056	0.45	6.34158e-127	CD4-TC	RORC	0.277475
4.73463e-141	-1.28877	0.379	0.707	1.37858e-136	CD4-TC	CUX1	0.27561
1.09469e-114	-1.31051	0.184	0.541	3.1874e-110	CD4-TC	NTRK3	0.269683
2.64704e-94	-1.31478	0.068	0.378	7.70739e-90	CD4-TC	A430035B10RIK	0.268534
1.92881e-121	-1.33213	0.139	0.519	5.61612e-117	CD4-TC	ATL2	0.263915
3.19094e-117	-1.33617	0.082	0.449	9.29106e-113	CD4-TC	GM37534	0.262851
3.19554e-81	-1.35408	0.117	0.42	9.30444e-77	CD4-TC	TUBB2B	0.258184
3.89686e-132	-1.35537	0.241	0.599	1.13465e-127	CD4-TC	DESI1	0.257852
1.30864e-95	-1.35741	0.12	0.414	3.81037e-91	CD4-TC	MNS1	0.257327
8.02867e-151	-1.37157	0.858	0.866	2.33771e-146	CD4-TC	CCND3	0.253709
1.22587e-134	-1.37282	0.455	0.734	3.56937e-130	CD4-TC	TCF12	0.25339
3.61197e-123	-1.3802	0.103	0.497	1.0517e-118	CD4-TC	CD24A	0.251528
4.02256e-132	-1.40206	0.467	0.75	1.17125e-127	CD4-TC	TRP53INP1	0.24609
1.2235e-116	-1.40428	0.406	0.667	3.56247e-112	CD4-TC	IFNGR1	0.245545
7.21971e-136	-1.412	0.086	0.496	2.10216e-131	CD4-TC	GM37065	0.243657
1.94292e-133	-1.42092	0.218	0.599	5.65719e-129	CD4-TC	DCK	0.241491
4.79736e-162	-1.4289	0.767	0.903	1.39685e-157	CD4-TC	BTG2	0.239573
2.55556e-164	-1.44111	0.517	0.771	7.44101e-160	CD4-TC	PPP1R14B	0.236664
9.50774e-137	-1.44801	0.064	0.468	2.76837e-132	CD4-TC	RAG2	0.235037
2.95755e-137	-1.45298	0.531	0.802	8.61149e-133	CD4-TC	SOX4	0.233872
3.44419e-157	-1.45864	0.548	0.805	1.00284e-152	CD4-TC	SSBP2	0.232552
4.58423e-134	-1.46239	0.395	0.707	1.33479e-129	CD4-TC	DNAJC15	0.231682
2.1721e-137	-1.46629	0.156	0.572	6.3245e-133	CD4-TC	CTSL	0.23078
6.38197e-240	-1.47312	0.736	0.918	1.85824e-235	CD4-TC	TXN1	0.229209
9.95084e-143	-1.49301	0.086	0.504	2.89739e-138	CD4-TC	D130019J16RIK	0.224695
4.20181e-222	-1.49735	0.738	0.891	1.22344e-217	CD4-TC	THY1	0.223723
3.1392e-134	-1.50024	0.11	0.519	9.1404e-130	CD4-TC	GM37298	0.223076
6.27757e-119	-1.53818	0.052	0.411	1.82784e-114	CD4-TC	GM15340	0.214772
3.09126e-35	-1.54559	0.715	0.661	9.00083e-31	CD4-TC	HMGB2	0.213186
1.66566e-147	-1.55948	0.06	0.489	4.84991e-143	CD4-TC	CHRNA9	0.210245
1.58163e-136	-1.56555	0.124	0.526	4.60523e-132	CD4-TC	CDCA7	0.208972
3.91376e-141	-1.57921	0.198	0.589	1.13957e-136	CD4-TC	ETS2	0.206138
5.21245e-213	-1.58734	0.594	0.851	1.51771e-208	CD4-TC	SH2D1A	0.204468
2.24086e-241	-1.64882	0.452	0.801	6.5247e-237	CD4-TC	AP3S1	0.192277
6.49242e-184	-1.66544	0.243	0.696	1.8904e-179	CD4-TC	MARCKS	0.189107
1.09356e-183	-1.68077	0.063	0.555	3.18412e-179	CD4-TC	NEBL	0.18623
2.49727e-131	-1.68679	0.487	0.724	7.2713e-127	CD4-TC	ARL5C	0.185113
4.77389e-43	-1.71324	0.109	0.297	1.39001e-38	CD4-TC	H1F5	0.180281
3.8661e-299	-1.7477	0.96	0.983	1.12569e-294	CD4-TC	HMGB1	0.174175
7.76492e-203	-1.75653	0.227	0.678	2.26091e-198	CD4-TC	XRCC6	0.172644
2.51326e-170	-1.76946	0.156	0.614	7.31785e-166	CD4-TC	GTF2H4	0.170425
4.40676e-187	-1.78085	0.683	0.89	1.28312e-182	CD4-TC	MIER1	0.168495
7.93993e-168	-1.78087	0.071	0.537	2.31187e-163	CD4-TC	DGKEOS	0.168492
2.69303e-207	-1.79885	0.586	0.855	7.8413e-203	CD4-TC	THEMIS	0.165489
2.49594e-35	-1.86809	0.148	0.317	7.26744e-31	CD4-TC	H2AC8	0.154419
1.08557e-189	-1.92607	0.151	0.617	3.16085e-185	CD4-TC	ANXA2	0.14572
2.18308e-216	-1.96965	0.166	0.7	6.35647e-212	CD4-TC	MYB	0.139505
6.62986690154369e-320	-2.20559	0.41	0.881	1.93041834572248e-315	CD4-TC	LDHB	0.110186
4.77531e-65	-2.21549	0.188	0.458	1.39043e-60	CD4-TC	HIST1H2AP	0.1091
9.68692e-268	-2.32469	0.377	0.812	2.82054e-263	CD4-TC	RMND5A	0.0978137
1.67504e-265	-2.34953	0.121	0.709	4.87721e-261	CD4-TC	AQP11	0.0954144
1.12873e-290	-2.51917	0.1	0.713	3.28654e-286	CD4-TC	ENDOU	0.0805261
0	-2.66541	0.344	0.895	0	CD4-TC	CCR9	0.0695706
0	-2.86557	0.123	0.767	0	CD4-TC	ARPP21	0.0569508
2.29159e-172	-2.94932	0.176	0.587	6.67243e-168	CD4-TC	LY6D	0.0523753
0	-3.09395	0.35	0.887	0	CD4-TC	GM4258	0.0453224
0	-3.10245	0.273	0.87	0	CD4-TC	CD8A	0.0449392
0	-3.19228	0.232	0.824	0	CD4-TC	DNTT	0.0410783
0	-3.30689	0.42	0.885	0	CD4-TC	CD8B1	0.0366299
7.60799e-298	-3.39218	0.18	0.761	2.21522e-293	CD4-TC	RAG1	0.0336353
0	2.56478	0.971	0.164	0	CD8-TC	MS4A4B	12.9978
0	2.49354	1	0.273	0	CD8-TC	H2-K1	12.104
0	2.30331	0.871	0.047	0	CD8-TC	NKG7	10.0073
0	2.21465	0.969	0.132	0	CD8-TC	CCND2	9.1582
5.37351e-292	2.10498	0.868	0.106	1.56461e-287	CD8-TC	H2-Q7	8.20695
2.14136e-202	2.07002	0.861	0.184	6.23499e-198	CD8-TC	IFI27L2A	7.92501
5.75015e-244	2.01528	0.825	0.115	1.67427e-239	CD8-TC	KLF2	7.50285
2.27422e-256	1.84808	0.998	0.425	6.62186e-252	CD8-TC	SHISA5	6.34763
0	1.83423	0.904	0.073	0	CD8-TC	CTSW	6.26028
1.45876e-291	1.7747	1	0.709	4.24748e-287	CD8-TC	B2M	5.89852
9.35034e-218	1.74107	1	0.917	2.72254e-213	CD8-TC	TMSB10	5.70343
1.06736e-250	1.70903	1	0.614	3.10782e-246	CD8-TC	H2-D1	5.52361
1.98633e-302	1.67144	0.856	0.095	5.7836e-298	CD8-TC	RUNX3	5.31984
3.55361e-202	1.51458	0.83	0.152	1.03471e-197	CD8-TC	GM8995	4.54751
1.57097e-207	1.50825	0.957	0.279	4.57419e-203	CD8-TC	MS4A6B	4.5188
3.80894e-231	1.50567	0.981	0.435	1.10905e-226	CD8-TC	COTL1	4.50718
1.7422e-159	1.46996	0.926	0.327	5.07278e-155	CD8-TC	VIM	4.34904
1.85982e-180	1.41687	0.787	0.149	5.41525e-176	CD8-TC	AW112010	4.12419
1.01608e-235	1.40367	0.811	0.107	2.95853e-231	CD8-TC	CCR7	4.07009
1.13346e-234	1.38903	0.82	0.113	3.3003e-230	CD8-TC	ITGB7	4.01094
1.79882e-201	1.34753	0.998	0.7	5.23762e-197	CD8-TC	RPL22L1	3.84792
1.89214e-253	1.33571	1	0.984	5.50934e-249	CD8-TC	RPS18	3.80268
4.39189e-157	1.32746	1	0.922	1.27879e-152	CD8-TC	CD52	3.77145
3.59048e-188	1.32581	0.964	0.313	1.04544e-183	CD8-TC	CNN2	3.76524
1.44199e-296	1.31193	1	0.992	4.19865e-292	CD8-TC	RPS15A	3.71332
2.21079e-228	1.30861	1	0.986	6.43716e-224	CD8-TC	RPS20	3.70104
9.88587e-154	1.30448	0.99	0.678	2.87847e-149	CD8-TC	LTB	3.68576
6.28847e-227	1.29909	1	0.898	1.83101e-222	CD8-TC	RPL36A	3.66597
5.3991e-203	1.29441	1	0.898	1.57206e-198	CD8-TC	RPL3	3.64883
1.96389e-205	1.28962	0.77	0.112	5.71827e-201	CD8-TC	KLK8	3.63141
5.51438e-249	1.28901	0.83	0.111	1.60562e-244	CD8-TC	GIMAP3	3.62919
1.15716e-179	1.28531	0.897	0.249	3.36931e-175	CD8-TC	B4GALNT1	3.61579
4.78624e-233	1.27785	1	0.988	1.39361e-228	CD8-TC	RPL39	3.58892
1.16552e-215	1.27644	0.624	0.048	3.39364e-211	CD8-TC	CD7	3.58384
2.69572e-205	1.25955	0.719	0.089	7.84912e-201	CD8-TC	IFI206	3.52384
1.65114e-195	1.24877	0.863	0.184	4.80763e-191	CD8-TC	EVL	3.48604
4.8876e-267	1.2284	0.894	0.143	1.42312e-262	CD8-TC	GIMAP4	3.41577
4.6898e-251	1.22213	1	0.995	1.36553e-246	CD8-TC	RPLP1	3.3944
6.1935e-249	1.21261	0.808	0.097	1.80336e-244	CD8-TC	CD226	3.36225
1.33098e-189	1.211	1	0.956	3.87543e-185	CD8-TC	RPS2	3.35682
9.64335e-228	1.18633	1	0.987	2.80785e-223	CD8-TC	RPL37	3.27503
4.18541e-146	1.17527	0.914	0.321	1.21866e-141	CD8-TC	HCST	3.23901
2.60035341592805e-311	1.16942	0.609	0.014	7.57145e-307	CD8-TC	ITGAE	3.22013
2.44981e-198	1.16063	1	0.98	7.13311e-194	CD8-TC	RPS19	3.19194
5.4215e-141	1.15623	0.859	0.277	1.57858e-136	CD8-TC	TAGLN2	3.17792
8.12754e-183	1.14939	1	0.965	2.36649e-178	CD8-TC	RPL12	3.15627
1.7146e-142	1.14278	0.983	0.584	4.9924e-138	CD8-TC	FXYD5	3.13548
1.79005e-243	1.13431	0.712	0.061	5.2121e-239	CD8-TC	SMAD7	3.10904
1.67647e-110	1.13198	0.336	0.024	4.88137e-106	CD8-TC	IGFBP4	3.10178
5.86071e-221	1.13053	1	0.987	1.70646e-216	CD8-TC	RPS7	3.09729
7.44251e-204	1.12704	1	0.995	2.16703e-199	CD8-TC	TMSB4X	3.08649
1.83951e-181	1.11786	1	0.966	5.35609e-177	CD8-TC	RPS28	3.05829
1.4849e-235	1.11612	1	0.998	4.32358e-231	CD8-TC	RPS24	3.05297
3.40455e-196	1.11088	0.552	0.039	9.91304e-192	CD8-TC	S1PR1	3.03704
3.49758e-164	1.1073	1	0.984	1.01839e-159	CD8-TC	RPSA	3.02618
9.46563e-207	1.10368	1	0.994	2.75611e-202	CD8-TC	RPL13	3.01523
3.65497e-136	1.103	0.935	0.416	1.06422e-131	CD8-TC	PSME2	3.01318
1.51659e-197	1.09779	1	0.967	4.41585e-193	CD8-TC	RPL35	2.99754
9.03443e-224	1.09753	0.686	0.07	2.63055e-219	CD8-TC	SLFN1	2.99676
2.61965e-166	1.09371	1	0.975	7.62765e-162	CD8-TC	RPS12	2.98533
2.52396e-205	1.08792	0.722	0.089	7.34902e-201	CD8-TC	CYTH4	2.96808
1.52971e-171	1.08743	1	0.889	4.45405e-167	CD8-TC	EEF1B2	2.96664
1.43297e-182	1.08165	1	0.952	4.17236e-178	CD8-TC	RPL10A	2.94953
5.01494e-194	1.07671	0.916	0.235	1.4602e-189	CD8-TC	CD53	2.935
3.67457e-135	1.07262	0.787	0.21	1.06992e-130	CD8-TC	BCL2	2.92302
2.73137e-188	1.07176	1	0.986	7.95293e-184	CD8-TC	RPS26	2.9205
1.16764e-220	1.06985	1	0.996	3.3998e-216	CD8-TC	RPL41	2.91495
9.44456e-170	1.06297	1	0.975	2.74997e-165	CD8-TC	RPS5	2.89495
1.32925e-193	1.0615	1	0.996	3.87036e-189	CD8-TC	RPL32	2.89071
1.63604e-208	1.06074	1	0.995	4.76367e-204	CD8-TC	RPL23	2.88851
3.71851e-150	1.05631	0.763	0.17	1.08272e-145	CD8-TC	IL27RA	2.87574
1.02886e-203	1.05342	1	0.995	2.99573e-199	CD8-TC	RPS8	2.86744
4.50824e-149	1.0498	0.616	0.095	1.31266e-144	CD8-TC	TESC	2.85709
9.23849e-195	1.04789	1	0.987	2.68997e-190	CD8-TC	RPL21	2.85163
2.19738e-160	1.01827	0.748	0.147	6.39812e-156	CD8-TC	PIK3CD	2.76839
4.06138e-267	1.00808	1	0.996	1.18255e-262	CD8-TC	RPS29	2.74032
5.24329e-173	1.00728	1	0.984	1.52669e-168	CD8-TC	RPLP2	2.73815
1.35875e-128	1.00143	0.981	0.64	3.95626e-124	CD8-TC	GM10076	2.72216
2.13688e-208	1.00124	0.669	0.071	6.22194e-204	CD8-TC	CTSS	2.72166
2.597e-112	0.997466	0.849	0.313	7.56168e-108	CD8-TC	IFI47	2.7114
4.36938e-193	0.997347	1	0.991	1.27223e-188	CD8-TC	RPS21	2.71108
2.17711e-145	0.977155	0.82	0.219	6.3391e-141	CD8-TC	ANXA6	2.65689
8.44872e-201	0.974022	0.645	0.063	2.46001e-196	CD8-TC	LFNG	2.64858
6.5659e-166	0.967947	0.489	0.035	1.91179e-161	CD8-TC	GM2682	2.63253
3.32255e-169	0.966108	1	0.992	9.67426e-165	CD8-TC	RPS4X	2.6277
9.17334e-202	0.955298	1	0.99	2.671e-197	CD8-TC	RPL35A	2.59944
1.73564e-153	0.953233	1	0.915	5.05367e-149	CD8-TC	RPS6	2.59408
1.3914e-170	0.938664	1	0.996	4.05133e-166	CD8-TC	EEF1A1	2.55656
5.93087e-148	0.935663	1	0.931	1.72689e-143	CD8-TC	RPL14	2.5489
9.78385e-139	0.932022	1	0.948	2.84876e-134	CD8-TC	RPL10	2.53964
5.11501e-161	0.929466	1	0.97	1.48934e-156	CD8-TC	RPL27A	2.53316
1.81287e-147	0.923716	1	0.978	5.27853e-143	CD8-TC	RPL38	2.51863
3.05083e-103	0.921569	0.755	0.243	8.88311e-99	CD8-TC	STAT1	2.51323
6.33335e-172	0.916547	1	0.99	1.84408e-167	CD8-TC	RPS23	2.50064
2.96294e-169	0.901742	1	0.992	8.6272e-165	CD8-TC	RPS3	2.46389
1.18335e-177	0.893006	1	0.994	3.44555e-173	CD8-TC	RPL37A	2.44246
5.6214e-153	0.889967	1	0.995	1.63678e-148	CD8-TC	RPLP0	2.43505
4.89814e-87	0.889246	0.911	0.462	1.42619e-82	CD8-TC	EMP3	2.43329
9.53468e-111	0.885647	0.894	0.366	2.77621e-106	CD8-TC	VASP	2.42455
6.31081e-54	0.88222	0.369	0.088	1.83752e-49	CD8-TC	GM12840	2.41626
8.73515e-102	0.873249	0.983	0.684	2.54341e-97	CD8-TC	PSME1	2.39468
3.04675e-148	0.872249	0.6	0.089	8.87123e-144	CD8-TC	IFI208	2.39228
5.79435e-138	0.870689	1	0.947	1.68714e-133	CD8-TC	RPS25	2.38856
8.70115e-137	0.868594	0.77	0.196	2.53352e-132	CD8-TC	RIPOR2	2.38356
3.27375e-168	0.865768	1	0.996	9.53219e-164	CD8-TC	RPS27A	2.37683
4.95114e-150	0.862114	1	0.989	1.44162e-145	CD8-TC	RPL17	2.36816
1.03009e-167	0.852329	1	0.995	2.99931e-163	CD8-TC	RPL9	2.3451
4.48498e-94	0.851503	0.971	0.579	1.30589e-89	CD8-TC	HSPE1	2.34317
1.66374e-145	0.846445	1	0.986	4.8443e-141	CD8-TC	RPL36	2.33134
5.11861e-125	0.836689	1	0.927	1.49039e-120	CD8-TC	RPL5	2.30871
4.54147e-155	0.832923	1	0.989	1.32234e-150	CD8-TC	RPL34	2.30003
7.2665e-151	0.829244	1	0.986	2.11579e-146	CD8-TC	RPL30	2.29159
1.01831e-136	0.825976	0.724	0.172	2.96502e-132	CD8-TC	GIMAP5	2.28411
8.10973e-103	0.821712	0.899	0.388	2.36131e-98	CD8-TC	LCP1	2.27439
3.53711e-89	0.821287	0.803	0.32	1.0299e-84	CD8-TC	ATP1B3	2.27342
1.62407e-98	0.81929	0.789	0.283	4.72879e-94	CD8-TC	BOLA2	2.26889
2.37833e-146	0.819029	0.532	0.063	6.92498e-142	CD8-TC	9930111J21RIK2	2.2683
2.6547e-107	0.814788	0.686	0.185	7.72969e-103	CD8-TC	PMEPA1	2.2587
4.14057e-142	0.811045	1	0.988	1.20561e-137	CD8-TC	RPL6	2.25026
1.21421e-86	0.807968	0.729	0.259	3.5354e-82	CD8-TC	IFI203	2.24334
9.12186e-116	0.799499	0.674	0.164	2.65601e-111	CD8-TC	ADD3	2.22443
5.11036e-92	0.797748	0.875	0.396	1.48798e-87	CD8-TC	OSTF1	2.22053
4.30265e-170	0.796523	0.42	0.018	1.2528e-165	CD8-TC	ACTN2	2.21782
6.4459e-95	0.794573	0.902	0.416	1.87685e-90	CD8-TC	CDK2AP2	2.2135
2.16558e-134	0.792088	0.978	0.422	6.30552e-130	CD8-TC	CD2	2.208
6.27677e-94	0.782626	0.547	0.123	1.82761e-89	CD8-TC	ISG15	2.18721
1.70671e-110	0.781743	0.52	0.088	4.96943e-106	CD8-TC	GM4759	2.18528
5.29872e-100	0.778932	0.806	0.296	1.54283e-95	CD8-TC	CHD3	2.17914
3.5035e-125	0.777356	0.484	0.058	1.02011e-120	CD8-TC	GM11346	2.17571
1.6991e-112	0.767508	1	0.966	4.94728e-108	CD8-TC	RPL22	2.15439
2.43423e-93	0.766025	0.995	0.654	7.08776e-89	CD8-TC	EEF1G	2.1512
6.7377e-155	0.76514	1	0.997	1.96182e-150	CD8-TC	RPS3A1	2.1493
7.5734e-148	0.76064	1	0.993	2.20515e-143	CD8-TC	RPS13	2.13964
4.81092e-116	0.755728	1	0.987	1.4008e-111	CD8-TC	RPL26	2.12916
1.39544e-77	0.755083	0.978	0.674	4.0631e-73	CD8-TC	NPC2	2.12779
1.42715e-145	0.748945	1	0.997	4.15542e-141	CD8-TC	RPS16	2.11477
7.49203e-151	0.744508	0.381	0.017	2.18146e-146	CD8-TC	RFLNB	2.1054
8.76432e-97	0.741961	0.751	0.254	2.55191e-92	CD8-TC	H2-T22	2.10005
1.15544e-122	0.735242	1	0.99	3.36429e-118	CD8-TC	RPL18	2.08599
3.50586e-94	0.733345	0.854	0.357	1.0208e-89	CD8-TC	PSMB9	2.08203
1.09111e-102	0.724934	0.568	0.129	3.17698e-98	CD8-TC	GIMAP7	2.0646
4.9447e-81	0.72443	0.866	0.409	1.43975e-76	CD8-TC	BIN2	2.06355
9.08238e-60	0.719079	0.921	0.575	2.64452e-55	CD8-TC	MIF	2.05254
7.46181e-97	0.715654	0.535	0.11	2.17265e-92	CD8-TC	A930005H10RIK	2.04552
3.10466e-122	0.70768	0.695	0.176	9.03983e-118	CD8-TC	BIN1	2.02928
2.17078e-115	0.704934	0.53	0.096	6.32067e-111	CD8-TC	RTP4	2.02371
5.73425e-140	0.704354	1	0.997	1.66964e-135	CD8-TC	RPL19	2.02254
4.01994e-137	0.699874	0.434	0.037	1.17049e-132	CD8-TC	IFI213	2.0135
2.19958e-31	-0.693315	0.11	0.297	6.40451e-27	CD8-TC	AGTRAP	0.499916
9.41217e-51	-0.695255	0.571	0.608	2.74054e-46	CD8-TC	ZFP644	0.498947
4.06777e-26	-0.695504	0.173	0.29	1.18441e-21	CD8-TC	H2AW	0.498823
3.88199e-47	-0.700914	0.343	0.459	1.13032e-42	CD8-TC	ZFP422	0.496132
5.08718e-24	-0.703792	0.206	0.321	1.48123e-19	CD8-TC	GATA3	0.494706
7.61665e-12	-0.703871	0.417	0.522	2.21774e-07	CD8-TC	XIST	0.494667
4.62964e-32	-0.704267	0.12	0.277	1.34801e-27	CD8-TC	MAD1L1	0.494471
5.23531e-39	-0.705261	0.211	0.333	1.52437e-34	CD8-TC	SLC9A9	0.49398
1.82736e-35	-0.706544	0.245	0.381	5.32074e-31	CD8-TC	PATZ1	0.493346
8.7978e-41	-0.70788	0.324	0.425	2.56166e-36	CD8-TC	PTPRA	0.492688
1.2121e-50	-0.708455	0.472	0.51	3.52927e-46	CD8-TC	MBNL2	0.492404
2.73203e-72	-0.713203	0.806	0.775	7.95486e-68	CD8-TC	SFPQ	0.490072
2.86986e-68	-0.713991	0.681	0.671	8.35618e-64	CD8-TC	WAPL	0.489686
1.94063e-53	-0.716323	0.405	0.486	5.65052e-49	CD8-TC	SMARCD2	0.488545
4.24075e-80	-0.716424	0.998	0.976	1.23478e-75	CD8-TC	RBM39	0.488496
2.56153e-31	-0.71766	0.175	0.331	7.45839e-27	CD8-TC	MTSS1	0.487893
1.10111e-54	-0.719876	0.446	0.499	3.20611e-50	CD8-TC	CAMK4	0.486813
1.45988e-29	-0.720663	0.141	0.303	4.25074e-25	CD8-TC	PTPRE	0.48643
5.55351e-44	-0.721033	0.348	0.406	1.61702e-39	CD8-TC	GBP8	0.48625
8.18791e-57	-0.721205	0.487	0.542	2.38407e-52	CD8-TC	CNOT2	0.486166
6.43355e-33	-0.721395	0.106	0.297	1.87326e-28	CD8-TC	KANSL1L	0.486074
9.92725e-57	-0.722348	0.549	0.585	2.89052e-52	CD8-TC	WASF2	0.485611
3.2627e-33	-0.722453	0.211	0.359	9.50001e-29	CD8-TC	CERK	0.48556
1.23089e-69	-0.723054	0.813	0.793	3.58397e-65	CD8-TC	CD247	0.485268
5.2327e-49	-0.723584	0.446	0.524	1.52361e-44	CD8-TC	CNOT6	0.485011
1.79456e-92	-0.727698	0.918	0.848	5.22522e-88	CD8-TC	CD47	0.48302
8.70375e-45	-0.728438	0.417	0.495	2.53427e-40	CD8-TC	PIP4K2A	0.482662
9.94239e-45	-0.728977	0.468	0.502	2.89492e-40	CD8-TC	NEAT1	0.482402
5.98068e-48	-0.729704	0.446	0.522	1.74139e-43	CD8-TC	USP7	0.482052
1.81764e-123	-0.730197	1	0.995	5.29244e-119	CD8-TC	H3F3A	0.481814
7.54673e-34	-0.731975	0.412	0.513	2.19738e-29	CD8-TC	KDM6B	0.480958
3.69503e-75	-0.73774	0.746	0.734	1.07588e-70	CD8-TC	KHDRBS1	0.478194
2.04662e-38	-0.739105	0.276	0.41	5.95915e-34	CD8-TC	LMAN2L	0.477541
9.14441e-60	-0.742527	0.986	0.866	2.66258e-55	CD8-TC	CD8B1	0.47591
1.08152e-86	-0.743443	0.724	0.652	3.14906e-82	CD8-TC	CTCF	0.475474
8.39619e-38	-0.74511	0.12	0.319	2.44472e-33	CD8-TC	ADA	0.474682
7.56071e-36	-0.747118	0.338	0.443	2.20145e-31	CD8-TC	EPB41	0.47373
8.79853e-63	-0.747265	0.767	0.523	2.56187e-58	CD8-TC	HMGN2	0.47366
8.56127e-71	-0.748054	0.859	0.829	2.49278e-66	CD8-TC	MAP1LC3B	0.473287
5.4648e-46	-0.748528	0.379	0.469	1.59119e-41	CD8-TC	SMARCA4	0.473062
1.22821e-69	-0.748736	0.552	0.598	3.57617e-65	CD8-TC	RTN3	0.472964
6.82191e-54	-0.749481	0.585	0.634	1.98634e-49	CD8-TC	TIA1	0.472612
6.21686e-65	-0.752749	0.568	0.614	1.81016e-60	CD8-TC	UBALD2	0.47107
1.91183e-63	-0.754636	0.94	0.917	5.56666e-59	CD8-TC	ETS1	0.470182
6.14566e-34	-0.759553	0.077	0.269	1.78943e-29	CD8-TC	MR1	0.467875
5.22471e-32	-0.762404	0.141	0.295	1.52128e-27	CD8-TC	SLC16A5	0.466543
4.06773e-62	-0.76325	0.564	0.581	1.1844e-57	CD8-TC	DLEU2	0.466149
3.65581e-28	-0.765123	0.077	0.258	1.06446e-23	CD8-TC	TDRD5	0.465277
2.07174e-42	-0.773152	0.403	0.466	6.03229e-38	CD8-TC	KLF3	0.461556
1.31087e-53	-0.773827	0.441	0.524	3.81686e-49	CD8-TC	PRPS2	0.461244
2.00493e-38	-0.777184	0.312	0.418	5.83777e-34	CD8-TC	SOAT1	0.459699
1.35067e-34	-0.78005	0.07	0.27	3.93275e-30	CD8-TC	BCL6	0.458383
3.6443e-34	-0.780125	0.094	0.301	1.06111e-29	CD8-TC	DGKE	0.458349
1.24384e-83	-0.781541	0.669	0.648	3.62168e-79	CD8-TC	ATPIF1	0.4577
2.80267e-40	-0.781723	0.319	0.439	8.16055e-36	CD8-TC	CNN3	0.457617
6.91443e-93	-0.787669	0.724	0.726	2.01327e-88	CD8-TC	CBX1	0.454904
6.20929e-61	-0.788784	0.707	0.731	1.80796e-56	CD8-TC	GIMAP9	0.454397
2.00611e-39	-0.789467	0.065	0.297	5.84119e-35	CD8-TC	2610307P16RIK	0.454087
1.74846e-39	-0.790023	0.312	0.453	5.091e-35	CD8-TC	FAS	0.453834
2.47147e-118	-0.790771	0.871	0.811	7.19617e-114	CD8-TC	YWHAE	0.453495
2.53493e-70	-0.79413	0.863	0.86	7.38095e-66	CD8-TC	SNRNP70	0.451974
7.34974e-64	-0.795578	0.796	0.762	2.14002e-59	CD8-TC	KIF5B	0.45132
9.84079e-62	-0.796377	0.772	0.762	2.86534e-57	CD8-TC	TESPA1	0.45096
1.1764e-68	-0.797471	0.662	0.678	3.42532e-64	CD8-TC	PTEN	0.450467
1.16408e-38	-0.79905	0.06	0.284	3.38945e-34	CD8-TC	RNF157	0.449756
4.72405e-37	-0.803252	0.07	0.277	1.3755e-32	CD8-TC	PLXND1	0.44787
9.04526e-47	-0.804883	0.398	0.469	2.63371e-42	CD8-TC	1300002E11RIK	0.44714
5.44339e-38	-0.805801	0.048	0.275	1.58495e-33	CD8-TC	A930003A15RIK	0.44673
8.05828e-56	-0.816337	0.388	0.502	2.34633e-51	CD8-TC	RBMX	0.442048
3.56946e-33	-0.818109	0.168	0.34	1.03932e-28	CD8-TC	GM37593	0.441265
7.7643e-76	-0.821767	0.911	0.904	2.26073e-71	CD8-TC	RHOH	0.439654
1.38513e-38	-0.829727	0.261	0.428	4.03308e-34	CD8-TC	RUNX1	0.436168
2.20071e-69	-0.845668	0.861	0.82	6.40782e-65	CD8-TC	CELF2	0.429271
2.71233e-40	-0.846534	0.228	0.415	7.8975e-36	CD8-TC	CSNK1E	0.428899
5.83922e-55	-0.849459	0.712	0.695	1.70021e-50	CD8-TC	DNAJC15	0.427646
3.3418e-45	-0.853481	0.261	0.401	9.73032e-41	CD8-TC	VAMP1	0.42593
8.00173e-38	-0.855718	0.199	0.375	2.32986e-33	CD8-TC	XBP1	0.424978
1.00055e-27	-0.856845	1	0.997	2.9133e-23	CD8-TC	MALAT1	0.424499
5.82392e-100	-0.857636	0.923	0.901	1.69575e-95	CD8-TC	RAMP1	0.424163
5.11216e-51	-0.858607	0.412	0.544	1.48851e-46	CD8-TC	C1GALT1	0.423752
1.53281e-49	-0.861528	0.463	0.572	4.46309e-45	CD8-TC	STAP1	0.422516
6.96076e-47	-0.867275	0.041	0.296	2.02676e-42	CD8-TC	TUBE1	0.420095
1.20183e-53	-0.872398	0.715	0.656	3.49936e-49	CD8-TC	IGHM	0.417948
1.46283e-111	-0.874814	0.851	0.818	4.25931e-107	CD8-TC	EZR	0.416939
3.49751e-29	-0.876078	0.067	0.253	1.01837e-24	CD8-TC	GM38299	0.416413
9.48975e-49	-0.876709	0.42	0.548	2.76313e-44	CD8-TC	PAN3	0.41615
6.33044e-81	-0.877974	0.851	0.864	1.84323e-76	CD8-TC	SRSF5	0.415624
7.39714e-62	-0.879487	0.504	0.588	2.15383e-57	CD8-TC	CHD1	0.414996
6.1928e-73	-0.883914	0.787	0.791	1.80316e-68	CD8-TC	FKBP1A	0.413163
4.63966e-87	-0.883938	0.808	0.797	1.35093e-82	CD8-TC	TOP1	0.413153
3.89699e-70	-0.884679	0.904	0.845	1.13469e-65	CD8-TC	H2AZ2	0.412847
3.85752e-49	-0.885428	0.331	0.467	1.12319e-44	CD8-TC	PPT1	0.412538
3.74416e-53	-0.886911	0.348	0.446	1.09019e-48	CD8-TC	EZH2	0.411926
2.40596e-44	-0.889753	0.07	0.324	7.00542e-40	CD8-TC	LIG4	0.410757
6.7902e-83	-0.895033	0.568	0.62	1.9771e-78	CD8-TC	LBR	0.408594
2.56398e-43	-0.895219	0.074	0.321	7.46555e-39	CD8-TC	GM37124	0.408518
9.73533e-85	-0.89565	0.561	0.636	2.83464e-80	CD8-TC	MAZ	0.408342
3.78643e-41	-0.895836	0.206	0.458	1.10249e-36	CD8-TC	CD81	0.408266
1.57603e-76	-0.900161	0.772	0.804	4.58891e-72	CD8-TC	SLC38A2	0.406504
7.43503e-44	-0.90114	0.048	0.296	2.16486e-39	CD8-TC	NAV2	0.406106
2.09525e-49	-0.904282	0.317	0.445	6.10075e-45	CD8-TC	H1F2	0.404833
9.81001e-44	-0.910879	0.307	0.448	2.85638e-39	CD8-TC	GM5914	0.40217
6.25812e-45	-0.91211	0.029	0.279	1.82218e-40	CD8-TC	E430002N23RIK	0.401676
1.26299e-73	-0.912454	0.935	0.905	3.67744e-69	CD8-TC	CD27	0.401537
1.01546e-42	-0.913069	0.71	0.792	2.95673e-38	CD8-TC	AC160336.1	0.401291
1.49323e-52	-0.913835	0.357	0.498	4.34783e-48	CD8-TC	E430014B02RIK	0.400983
3.81444e-45	-0.914138	0.113	0.365	1.11065e-40	CD8-TC	BCL2L1	0.400862
5.74e-111	-0.91436	0.789	0.802	1.67132e-106	CD8-TC	PRDX2	0.400773
1.01891e-49	-0.922186	0.129	0.396	2.96676e-45	CD8-TC	DGCR6	0.397649
6.29579e-65	-0.92332	0.549	0.622	1.83314e-60	CD8-TC	NSG2	0.397198
3.97213e-45	-0.923577	0.245	0.412	1.15656e-40	CD8-TC	ABCC5	0.397096
9.03846e-49	-0.925312	0.386	0.546	2.63173e-44	CD8-TC	RABGAP1L	0.396408
4.73674e-45	-0.926332	0.074	0.299	1.3792e-40	CD8-TC	SPO11	0.396004
4.66753e-44	-0.944947	0.197	0.413	1.35904e-39	CD8-TC	BACH1	0.3887
4.69052e-45	-0.948208	0.156	0.403	1.36574e-40	CD8-TC	PRRT1	0.387435
5.12679e-44	-0.953668	0.115	0.34	1.49277e-39	CD8-TC	WDR78	0.385325
3.57955e-46	-0.958627	0.048	0.303	1.04226e-41	CD8-TC	F13A1	0.383419
1.02991e-68	-0.958633	0.647	0.713	2.99878e-64	CD8-TC	HDAC7	0.383417
7.17105e-43	-0.958836	0.187	0.399	2.08799e-38	CD8-TC	MPRIP	0.383339
2.20448e-102	-0.964833	0.868	0.855	6.41878e-98	CD8-TC	CALM2	0.381047
9.86851e-69	-0.964878	0.525	0.62	2.87341e-64	CD8-TC	NFATC3	0.38103
1.00458e-45	-0.965805	0.187	0.334	2.92504e-41	CD8-TC	GM44175	0.380677
1.41218e-62	-0.967062	0.326	0.472	4.11185e-58	CD8-TC	LMNB1	0.380199
4.27136e-93	-0.967318	0.532	0.618	1.24369e-88	CD8-TC	CMTM7	0.380101
7.21035e-69	-0.975005	0.424	0.557	2.09944e-64	CD8-TC	MEF2A	0.37719
1.09521e-49	-0.982232	0.06	0.334	3.18892e-45	CD8-TC	H2-Q2	0.374474
1.29086e-43	-0.985777	0.038	0.288	3.7586e-39	CD8-TC	TCTEX1D1	0.373149
7.75015e-54	-0.988657	0.187	0.436	2.25661e-49	CD8-TC	CXCR4	0.372076
2.8351e-38	-0.993366	0.427	0.258	8.25497e-34	CD8-TC	ITM2A	0.370328
3.48479e-98	-1.00612	0.681	0.734	1.01467e-93	CD8-TC	SIN3B	0.365636
1.94303e-50	-1.00692	0.12	0.389	5.65752e-46	CD8-TC	GLCCI1	0.365342
6.19323e-82	-1.01408	0.731	0.784	1.80328e-77	CD8-TC	IL21R	0.362737
3.10483e-68	-1.01602	0.41	0.564	9.04034e-64	CD8-TC	HIBADH	0.362032
1.23439e-41	-1.02352	0.096	0.315	3.59418e-37	CD8-TC	H1F3	0.359328
1.41897e-58	-1.02673	0.506	0.651	4.1316e-54	CD8-TC	GM37248	0.358175
9.77314e-96	-1.03258	0.763	0.762	2.84565e-91	CD8-TC	PPP1R14B	0.356089
9.80837e-53	-1.03275	0.379	0.549	2.8559e-48	CD8-TC	LPAR6	0.356028
5.11205e-56	-1.03298	0.305	0.521	1.48848e-51	CD8-TC	CLK3	0.355943
5.05781e-80	-1.03381	0.94	0.948	1.47268e-75	CD8-TC	RSRP1	0.355651
5.5002e-53	-1.03777	0.273	0.498	1.60149e-48	CD8-TC	TRP53I11	0.354243
1.23185e-45	-1.03901	0.249	0.439	3.58677e-41	CD8-TC	AGFG2	0.353805
1.64597e-97	-1.04038	0.938	0.917	4.79257e-93	CD8-TC	LY6E	0.353321
4.15803e-119	-1.04352	0.904	0.913	1.21069e-114	CD8-TC	TSC22D4	0.352212
5.5389e-34	-1.04548	0.35	0.37	1.61276e-29	CD8-TC	H2AX	0.351522
7.3574e-74	-1.0522	0.516	0.65	2.14225e-69	CD8-TC	CDKN1B	0.349169
2.51404e-108	-1.05612	0.995	0.973	7.32012e-104	CD8-TC	LCK	0.347803
8.48425e-59	-1.06074	0.326	0.556	2.47036e-54	CD8-TC	STX6	0.346201
2.96552e-58	-1.06351	0.42	0.575	8.63471e-54	CD8-TC	LIPA	0.345242
1.6259e-42	-1.06477	0.952	0.883	4.73415e-38	CD8-TC	H2AZ1	0.344806
1.02998e-58	-1.06534	0.518	0.678	2.999e-54	CD8-TC	5830444F18RIK	0.344612
4.63415e-46	-1.08289	0.151	0.406	1.34933e-41	CD8-TC	H2BU2	0.338617
1.37862e-54	-1.08989	0.604	0.681	4.01413e-50	CD8-TC	CD28	0.336253
1.47412e-54	-1.09323	0.072	0.37	4.29219e-50	CD8-TC	A130050O07RIK	0.335133
8.26386e-81	-1.09518	0.523	0.672	2.40619e-76	CD8-TC	EDEM1	0.334479
2.84492e-51	-1.09727	0.046	0.328	8.28355e-47	CD8-TC	B230118H07RIK	0.333781
8.77239e-61	-1.09764	0.326	0.553	2.55426e-56	CD8-TC	FBXL12	0.333658
2.58867e-56	-1.10278	0.046	0.346	7.53743e-52	CD8-TC	DHRS3	0.331948
5.93854e-55	-1.10642	0.062	0.365	1.72912e-50	CD8-TC	1810059H22RIK	0.330742
1.97243e-48	-1.10652	0.022	0.285	5.74312e-44	CD8-TC	SLC7A11	0.330707
4.98128e-64	-1.10763	0.05	0.387	1.4504e-59	CD8-TC	RAPGEF3	0.330342
1.13674e-29	-1.12142	0.384	0.388	3.30983e-25	CD8-TC	H4C4	0.325817
7.08476e-65	-1.12315	0.369	0.59	2.06287e-60	CD8-TC	RCBTB2	0.325255
2.13127e-56	-1.12625	0.293	0.482	6.20561e-52	CD8-TC	WDR12	0.324246
1.26588e-55	-1.12872	0.281	0.522	3.68586e-51	CD8-TC	NABP1	0.323446
4.22965e-56	-1.13217	0.101	0.425	1.23155e-51	CD8-TC	PIM1	0.322331
2.38647e-90	-1.1339	0.695	0.815	6.94868e-86	CD8-TC	ZNRF1	0.321776
1.211e-72	-1.14325	0.42	0.59	3.52607e-68	CD8-TC	ZFP280D	0.318783
6.00801e-120	-1.1512	0.911	0.885	1.74935e-115	CD8-TC	THY1	0.316257
1.23105e-84	-1.15641	0.614	0.641	3.58445e-80	CD8-TC	ANP32E	0.314612
3.70989e-55	-1.15681	0.077	0.367	1.08021e-50	CD8-TC	MIR181A-1HG	0.314488
1.17792e-64	-1.17555	0.465	0.647	3.42974e-60	CD8-TC	SOCS1	0.308648
1.24771e-129	-1.18282	0.945	0.935	3.63297e-125	CD8-TC	GMFG	0.306412
8.76329e-50	-1.18834	0.165	0.407	2.55161e-45	CD8-TC	TUBB2A	0.304726
4.48502e-250	-1.20588	1	0.995	1.3059e-245	CD8-TC	H3F3B	0.299428
2.04339e-118	-1.22928	1	0.988	5.94975e-114	CD8-TC	TRBC2	0.292504
1.647e-101	-1.24468	0.484	0.7	4.79558e-97	CD8-TC	CUX1	0.288033
4.57189e-45	-1.24676	0.835	0.81	1.3312e-40	CD8-TC	TRBC1	0.287435
5.78422e-96	-1.24684	0.897	0.875	1.68419e-91	CD8-TC	CCR9	0.287411
6.03364e-68	-1.2541	0.084	0.433	1.75682e-63	CD8-TC	GM26930	0.285331
5.44757e-119	-1.2567	0.887	0.899	1.58617e-114	CD8-TC	BCL11B	0.284593
4.46211e-74	-1.26169	0.079	0.444	1.29923e-69	CD8-TC	RORC	0.283175
1.67016e-60	-1.26669	0.206	0.408	4.86301e-56	CD8-TC	MNS1	0.281763
8.48206e-64	-1.29433	0.137	0.49	2.46972e-59	CD8-TC	CD24A	0.274081
3.71136e-75	-1.29523	0.338	0.625	1.08064e-70	CD8-TC	TRAT1	0.273835
5.37999e-105	-1.30177	0.628	0.771	1.56649e-100	CD8-TC	CBL	0.272051
2.4743e-140	-1.3073	0.868	0.912	7.20443e-136	CD8-TC	TXN1	0.270549
2.49444e-139	-1.30818	0.712	0.814	7.26307e-135	CD8-TC	SPINT2	0.270312
7.16893e-72	-1.30958	0.189	0.512	2.08738e-67	CD8-TC	ATL2	0.269934
3.25231e-67	-1.3145	0.108	0.443	9.46976e-63	CD8-TC	GM37534	0.268609
5.70553e-91	-1.31563	0.388	0.671	1.66128e-86	CD8-TC	SLA	0.268307
1.97658e-47	-1.31755	0.242	0.429	5.75521e-43	CD8-TC	H1F4	0.267791
2.42397e-46	-1.32769	0.153	0.414	7.05787e-42	CD8-TC	TUBB2B	0.265089
1.03207e-57	-1.33038	0.062	0.373	3.00507e-53	CD8-TC	A430035B10RIK	0.264377
1.62826e-77	-1.34365	0.293	0.563	4.74099e-73	CD8-TC	CTSL	0.260891
1.46181e-98	-1.35308	0.331	0.592	4.25634e-94	CD8-TC	DESI1	0.258444
9.40706e-76	-1.36022	0.189	0.535	2.73905e-71	CD8-TC	NTRK3	0.256605
2.30501e-105	-1.36078	0.715	0.85	6.71149e-101	CD8-TC	C230085N15RIK	0.25646
2.45017e-91	-1.3614	0.456	0.688	7.13417e-87	CD8-TC	RCSD1	0.256302
1.06991e-91	-1.36344	0.532	0.728	3.11525e-87	CD8-TC	TCF12	0.255781
2.23295e-78	-1.37183	0.456	0.679	6.50167e-74	CD8-TC	NRIP1	0.253641
2.75006e-66	-1.38642	0.218	0.517	8.00736e-62	CD8-TC	CDCA7	0.249969
6.35382e-143	-1.40438	0.906	0.897	1.85004e-138	CD8-TC	CYB5A	0.245518
1.06522e-81	-1.42256	0.101	0.49	3.10162e-77	CD8-TC	GM37065	0.241096
1.20837e-81	-1.44781	0.065	0.462	3.5184e-77	CD8-TC	RAG2	0.235084
2.84731e-78	-1.44884	0.11	0.497	8.2905e-74	CD8-TC	D130019J16RIK	0.234843
9.11539e-92	-1.47345	0.254	0.593	2.65413e-87	CD8-TC	DCK	0.229133
2.84868e-93	-1.48252	0.448	0.662	8.29451e-89	CD8-TC	IFNGR1	0.227064
2.49518e-104	-1.48555	0.391	0.685	7.26521e-100	CD8-TC	MARCKS	0.226377
5.30504e-65	-1.48562	0.062	0.405	1.54467e-60	CD8-TC	GM15340	0.226362
4.84531e-82	-1.51948	0.129	0.512	1.41081e-77	CD8-TC	GM37298	0.218826
2.21278e-60	-1.52301	0.583	0.72	6.44294e-56	CD8-TC	STMN1	0.218054
2.55069e-81	-1.53178	0.082	0.482	7.42684e-77	CD8-TC	CHRNA9	0.216151
6.21232e-229	-1.53481	0.914	0.953	1.80884e-224	CD8-TC	TCF7	0.215496
2.19566e-164	-1.58703	0.566	0.793	6.39309e-160	CD8-TC	AP3S1	0.204532
5.41258e-102	-1.58761	0.537	0.798	1.57598e-97	CD8-TC	SOX4	0.204414
2.79288e-244	-1.60613	0.986	0.972	8.13204e-240	CD8-TC	SATB1	0.200663
1.03244e-139	-1.61312	0.885	0.865	3.00616e-135	CD8-TC	CCND3	0.199266
5.25283e-109	-1.61396	0.46	0.746	1.52947e-104	CD8-TC	TRP53INP1	0.199098
1.17259e-93	-1.66059	0.192	0.583	3.41424e-89	CD8-TC	ETS2	0.190026
1.98789e-146	-1.68106	0.76	0.901	5.78813e-142	CD8-TC	BTG2	0.186176
6.71103e-108	-1.6856	0.072	0.548	1.95405e-103	CD8-TC	NEBL	0.185334
9.02039e-136	-1.68927	0.753	0.847	2.62647e-131	CD8-TC	THEMIS	0.184655
1.39752e-129	-1.71551	0.302	0.67	4.06916e-125	CD8-TC	XRCC6	0.179872
1.07606e-100	-1.74703	0.225	0.606	3.13317e-96	CD8-TC	GTF2H4	0.174291
3.37395e-101	-1.7563	0.549	0.719	9.82393e-97	CD8-TC	ARL5C	0.172683
4.05419e-139	-1.76254	0.53	0.801	1.18046e-134	CD8-TC	SSBP2	0.171609
6.87272e-168	-1.76947	0.616	0.846	2.00113e-163	CD8-TC	SH2D1A	0.170423
1.0308e-32	-1.77106	0.072	0.295	3.00138e-28	CD8-TC	H1F5	0.170152
1.43874e-177	-1.79811	0.971	0.982	4.18918e-173	CD8-TC	HMGB1	0.165611
3.08772e-123	-1.80631	0.763	0.886	8.99052e-119	CD8-TC	MIER1	0.16426
1.41739e-103	-1.8262	0.077	0.53	4.12702e-99	CD8-TC	DGKEOS	0.161025
1.72538e-108	-1.82822	0.228	0.608	5.02379e-104	CD8-TC	ANXA2	0.160699
1.2974e-115	-1.91663	0.249	0.681	3.77765e-111	CD8-TC	PTMS	0.147103
4.58033e-120	-1.92864	0.23	0.691	1.33366e-115	CD8-TC	MYB	0.145346
2.45694e-38	-1.93772	0.724	0.661	7.15388e-34	CD8-TC	HMGB2	0.144033
9.36129e-25	-2.00754	0.139	0.314	2.72573e-20	CD8-TC	H2AC8	0.134319
8.49353e-171	-2.14417	0.113	0.724	2.47306e-166	CD8-TC	CD4	0.117165
4.67165e-40	-2.17518	0.211	0.453	1.36024e-35	CD8-TC	HIST1H2AP	0.113588
4.51404e-159	-2.20435	0.472	0.803	1.31435e-154	CD8-TC	RMND5A	0.110322
8.14235e-213	-2.34767	0.417	0.874	2.37081e-208	CD8-TC	LDHB	0.0955913
2.63504e-156	-2.36504	0.146	0.7	7.67246e-152	CD8-TC	AQP11	0.0939451
2.4992e-167	-2.48259	0.134	0.703	7.27693e-163	CD8-TC	ENDOU	0.0835266
2.09906e-199	-2.94655	0.146	0.757	6.11183e-195	CD8-TC	ARPP21	0.0525208
6.07085e-105	-3.00898	0.201	0.58	1.76765e-100	CD8-TC	LY6D	0.049342
1.69434e-251	-3.10752	0.398	0.878	4.93342e-247	CD8-TC	GM4258	0.0447117
8.58876e-259	-3.20118	0.283	0.814	2.50079e-254	CD8-TC	DNTT	0.0407142
4.97729e-176	-3.39089	0.187	0.752	1.44924e-171	CD8-TC	RAG1	0.0336787
0	3.79866	0.995	0.092	0	DN2/3	MYL10	10.8152
0	3.45837	0.94	0.009	0	DN2/3	GM4632	104.444
0	3.42859	0.948	0.022	0	DN2/3	TRGC2	43.0909
0	3.4142	0.945	0.031	0	DN2/3	PLAC8	30.4839
0	3.14792	1	0.665	0	DN2/3	CRIP1	1.50376
0	3.01485	0.94	0.021	0	DN2/3	TRGC1	44.7619
0	2.72954	0.926	0.025	0	DN2/3	IL2RA	37.04
0	2.65092	0.997	0.19	0	DN2/3	CDK6	5.24737
0	2.55836	0.811	0.017	0	DN2/3	TRGC4	47.7059
0	2.36323	0.811	0.003	0	DN2/3	HES1	270.333
0	2.12841	0.981	0.194	0	DN2/3	NOTCH1	5.0567
0	2.00799	0.689	0.012	0	DN2/3	TRGV2	57.4167
1.63179e-215	1.89831	0.847	0.187	4.7513e-211	DN2/3	PTCRA	4.52941
1.27262e-297	1.86285	0.992	0.302	3.7055e-293	DN2/3	FKBP5	3.28477
0	1.85675	0.839	0.037	0	DN2/3	TMEM121	22.6757
0	1.81036	0.839	0.062	0	DN2/3	HDAC4	13.5323
2.85584e-144	1.6167	0.776	0.168	8.31534e-140	DN2/3	TRDC	4.61905
5.18433e-211	1.6069	0.984	0.311	1.50952e-206	DN2/3	BST2	3.16399
2.131e-189	1.51219	1	0.709	6.20484e-185	DN2/3	B2M	1.41044
1.88093e-206	1.46471	0.913	0.225	5.4767e-202	DN2/3	MTA3	4.05778
1.75011e-259	1.43627	1	0.98	5.09578e-255	DN2/3	RPS19	1.02041
4.97465e-168	1.42314	0.956	0.342	1.44847e-163	DN2/3	ZFP36L2	2.79532
3.1606e-281	1.36472	0.94	0.134	9.20273e-277	DN2/3	CCND2	7.01493
0	1.34214	0.76	0.008	0	DN2/3	IFITM2	95
3.78608e-188	1.33846	1	0.898	1.10239e-183	DN2/3	RPL3	1.11359
5.69506e-204	1.32592	1	0.898	1.65823e-199	DN2/3	RPL36A	1.11359
6.42549e-110	1.32211	0.992	0.565	1.87091e-105	DN2/3	LY6D	1.75575
6.62388e-196	1.31423	1	0.956	1.92867e-191	DN2/3	RPS2	1.04603
1.11381e-287	1.31361	0.809	0.063	3.24308e-283	DN2/3	1500009L16RIK	12.8413
5.4664e-272	1.30571	0.699	0.032	1.59165e-267	DN2/3	NOTCH3	3.6903
1.19169e-298	1.30166	0.836	0.056	3.46986e-294	DN2/3	PRSS57	3.67538
2.5955e-160	1.30024	0.945	0.341	7.55732e-156	DN2/3	PHGDH	3.67017
4.46476e-207	1.26734	0.727	0.071	1.3e-202	DN2/3	MYC	3.5514
7.04554e-236	1.26189	0.593	0.024	2.05145e-231	DN2/3	LDLR	3.53208
4.20976e-157	1.26133	0.959	0.386	1.22576e-152	DN2/3	NAXD	3.53012
3.22508e-135	1.2306	0.981	0.455	9.39045e-131	DN2/3	PPT1	3.42328
7.19328e-197	1.22118	1	0.984	2.09447e-192	DN2/3	RPS18	3.39119
0	1.21603	0.65	0.001	0	DN2/3	GM5111	3.37378
7.70961e-154	1.2062	0.992	0.61	2.24481e-149	DN2/3	CMTM7	3.34076
6.85137e-218	1.2031	1	0.996	1.99491e-213	DN2/3	RPL32	3.33043
6.5407e-173	1.19817	0.926	0.239	1.90446e-168	DN2/3	FAM169B	3.31405
2.11375e-238	1.18966	0.675	0.039	6.15462e-234	DN2/3	EPCAM	3.28597
5.98792e-140	1.18655	0.732	0.139	1.7435e-135	DN2/3	UHRF1	3.27576
1.76903e-89	1.18486	0.648	0.167	5.15089e-85	DN2/3	GZMA	3.27023
2.07065e-145	1.1593	0.989	0.472	6.0291e-141	DN2/3	PGLS	3.18769
4.48424e-226	1.15801	0.609	0.03	1.30568e-221	DN2/3	MCUB	3.1836
1.66193e-151	1.15672	0.943	0.335	4.83904e-147	DN2/3	PDRG1	3.17949
4.19408e-147	1.15615	0.997	0.766	1.22119e-142	DN2/3	GAS5	3.17767
9.69869e-204	1.15602	1	0.994	2.82397e-199	DN2/3	RPL13	3.17727
4.24659e-175	1.13072	1	0.952	1.23648e-170	DN2/3	RPL10A	3.09789
6.33741e-297	1.12924	0.451	0	1.84526e-292	DN2/3	KHDC1A	3.0933
2.79321e-303	1.11377	0.549	0.005	8.13298e-299	DN2/3	CDKN1A	3.04583
1.5982e-129	1.10043	0.273	0.005	4.65348e-125	DN2/3	GM17590	3.00545
1.57906e-160	1.0936	1	0.988	4.59775e-156	DN2/3	RPL39	2.98499
2.67765e-234	1.08134	1	0.996	7.79652e-230	DN2/3	RPS14	2.94862
2.08501e-144	1.07111	1	0.986	6.07093e-140	DN2/3	RPS20	2.91862
2.09987e-151	1.0615	1	0.967	6.11421e-147	DN2/3	RPS28	2.8907
4.11772e-167	1.0575	1	0.987	1.19896e-162	DN2/3	RPL37	2.87917
1.74483e-127	1.05734	0.877	0.274	5.08042e-123	DN2/3	UCK2	2.87869
0	1.05632	0.574	0.003	0	DN2/3	BST1	2.87578
2.38883e-286	1.05606	0.56	0.008	6.95556e-282	DN2/3	PLD4	2.87501
2.24226e-183	1.05604	1	0.995	6.52879e-179	DN2/3	RPS8	2.87497
2.24082e-139	1.05548	0.844	0.218	6.52461e-135	DN2/3	TMEM131	2.87337
8.7977e-186	1.05108	1	0.995	2.56163e-181	DN2/3	RPL23	2.86075
5.11832e-134	1.04868	1	0.984	1.4903e-129	DN2/3	RPSA	2.85387
9.9482e-98	1.03694	0.975	0.575	2.89662e-93	DN2/3	MIF	2.82058
4.67197e-112	1.03571	0.945	0.415	1.36034e-107	DN2/3	RUNX1	2.81711
1.17783e-184	1.01968	0.557	0.037	3.42949e-180	DN2/3	CTLA2A	2.77231
1.61973e-137	1.01859	1	0.889	4.71616e-133	DN2/3	EEF1B2	2.76929
1.65493e-165	1.0169	1	0.987	4.81867e-161	DN2/3	RPL21	2.76462
8.27113e-179	1.00763	1	0.998	2.40831e-174	DN2/3	RPS24	2.7391
1.99897e-112	1.00191	1	0.701	5.82041e-108	DN2/3	RPL22L1	2.72348
1.49207e-133	0.992036	0.995	0.977	4.34447e-129	DN2/3	CD3G	2.69672
1.25073e-122	0.988248	0.997	0.873	3.64175e-118	DN2/3	NPM1	2.68652
5.4056e-157	0.981585	1	0.987	1.57395e-152	DN2/3	RPS7	2.66868
5.07212e-157	0.972053	1	0.995	1.47685e-152	DN2/3	RPLP0	2.64337
1.61274e-99	0.968323	0.956	0.469	4.69582e-95	DN2/3	CDV3	2.63353
1.73815e-90	0.966564	0.831	0.313	5.06098e-86	DN2/3	PCMTD1	2.6289
1.62954e-97	0.966231	0.926	0.423	4.74474e-93	DN2/3	MTF2	2.62802
1.72482e-103	0.966116	0.959	0.462	5.02217e-99	DN2/3	SNHG1	2.62772
1.6898e-155	0.957044	1	0.992	4.92019e-151	DN2/3	RPS15A	2.60399
4.92179e-217	0.949192	0.721	0.064	1.43308e-212	DN2/3	EEF2K	2.58362
5.42245e-126	0.944037	1	0.975	1.57885e-121	DN2/3	RPS5	2.57034
2.17433e-171	0.938997	1	0.996	6.331e-167	DN2/3	RPS27A	2.55741
5.28278e-110	0.928776	1	0.945	1.53819e-105	DN2/3	HSP90AB1	2.53141
4.23587e-108	0.926691	0.833	0.273	1.23336e-103	DN2/3	GSTP1	2.52614
8.96127e-70	0.92436	0.787	0.335	2.60925e-65	DN2/3	SELL	2.52025
9.44962e-140	0.920648	0.751	0.151	2.75145e-135	DN2/3	DTNBP1	2.51092
6.90789e-192	0.918436	0.653	0.067	2.01137e-187	DN2/3	TMEM176B	2.50537
1.5825e-136	0.91759	1	0.978	4.60777e-132	DN2/3	RPL38	2.50325
1.43543e-150	0.908575	1	0.986	4.17954e-146	DN2/3	RPL36	2.48078
2.05444e-167	0.902526	0.598	0.054	5.98191e-163	DN2/3	TEDC1	2.46582
1.3806e-229	0.900223	0.705	0.057	4.01988e-225	DN2/3	SYTL1	2.46015
1.0939e-104	0.898113	0.992	0.655	3.18512e-100	DN2/3	EEF1G	2.45497
1.99086e-161	0.894887	1	0.99	5.79679e-157	DN2/3	RPL18	2.44706
3.74261e-110	0.893944	1	0.949	1.08973e-105	DN2/3	RPL10	2.44475
2.66628e-238	0.892721	0.601	0.025	7.7634e-234	DN2/3	PLEKHA7	2.44176
1.42425e-143	0.88801	1	0.989	4.14698e-139	DN2/3	RPL17	2.43029
1.78072e-114	0.885475	1	0.986	5.18493e-110	DN2/3	RPS26	2.42414
1.0261e-77	0.883999	0.995	0.753	2.98771e-73	DN2/3	RGCC	2.42056
8.38281e-95	0.883219	0.951	0.458	2.44082e-90	DN2/3	SMARCA4	2.41867
2.14632e-93	0.883085	0.915	0.407	6.24945e-89	DN2/3	PA2G4	2.41835
3.81199e-129	0.878346	1	0.97	1.10994e-124	DN2/3	RPL27A	2.40691
8.85821e-227	0.875363	0.59	0.026	2.57924e-222	DN2/3	SMIM5	2.39975
1.0918e-113	0.869352	1	0.916	3.17899e-109	DN2/3	RPS6	2.38537
3.82884e-221	0.868778	0.546	0.018	1.11484e-216	DN2/3	ATP8B4	2.384
8.77003e-117	0.866412	1	0.967	2.55357e-112	DN2/3	RPL35	2.37836
1.47727e-101	0.862443	0.907	0.369	4.30136e-97	DN2/3	NPM3	2.36894
4.22941e-99	0.859749	1	0.975	1.23148e-94	DN2/3	RPS12	2.36257
2.99648e-149	0.859657	0.552	0.056	8.72485e-145	DN2/3	AKR1C13	2.36235
1.29568e-107	0.859174	0.913	0.358	3.77264e-103	DN2/3	PAM16	2.36121
8.35941e-147	0.859151	0.839	0.203	2.43401e-142	DN2/3	ALDH2	2.36116
9.54714e-214	0.856872	0.544	0.021	2.77984e-209	DN2/3	GFRA1	2.35578
6.66701e-101	0.85276	0.986	0.613	1.94123e-96	DN2/3	PEBP1	2.34611
1.60556e-80	0.850698	0.951	0.517	4.67491e-76	DN2/3	TCF25	2.34128
9.54132e-88	0.849849	0.981	0.579	2.77815e-83	DN2/3	HSPE1	2.33929
4.39278e-120	0.84829	0.833	0.247	1.27905e-115	DN2/3	1110038B12RIK	2.33565
8.13074e-161	0.843916	1	0.997	2.36743e-156	DN2/3	RPS3A1	2.32546
2.78524e-98	0.842535	0.975	0.502	8.10979e-94	DN2/3	GPX1	2.32225
5.30799e-81	0.838454	0.962	0.534	1.54553e-76	DN2/3	2410006H16RIK	2.31279
9.14312e-115	0.835227	1	0.984	2.6622e-110	DN2/3	RPLP2	2.30534
2.47083e-78	0.834752	0.978	0.651	7.19432e-74	DN2/3	DNAJC7	2.30424
8.03471e-107	0.833733	0.855	0.295	2.33947e-102	DN2/3	C1QBP	2.3019
1.41224e-106	0.831814	1	0.931	4.11203e-102	DN2/3	RPL14	2.29748
6.81911e-150	0.824079	0.697	0.112	1.98552e-145	DN2/3	APEX1	2.27978
2.56325e-217	0.821985	0.601	0.031	7.46341e-213	DN2/3	GSTO1	2.27501
2.47542e-122	0.818923	1	0.987	7.20768e-118	DN2/3	RPL26	2.26805
3.02475e-178	0.815558	0.97	0.275	8.80715e-174	DN2/3	H2-K1	2.26044
2.35721e-137	0.803616	0.639	0.095	6.8635e-133	DN2/3	YBX3	2.2336
2.91159e-92	0.801819	0.888	0.369	8.47767e-88	DN2/3	PATZ1	2.22959
1.09095e-130	0.797031	1	0.995	3.17653e-126	DN2/3	RPL9	2.21894
3.44331e-81	0.794584	0.866	0.377	1.00259e-76	DN2/3	ZFAS1	2.21352
4.25448e-92	0.794192	1	0.965	1.23878e-87	DN2/3	RPL12	2.21265
8.09538e-89	0.793831	0.954	0.474	2.35713e-84	DN2/3	CD24A	2.21185
2.43542e-118	0.793453	1	0.99	7.0912e-114	DN2/3	RPS23	2.21102
2.00288e-181	0.781118	0.544	0.033	5.83178e-177	DN2/3	ADGRG1	2.18391
2.80401e-119	0.77834	0.68	0.157	8.16442e-115	DN2/3	GM8995	2.17785
3.74965e-136	0.777654	0.626	0.113	1.09179e-131	DN2/3	H2-Q7	2.17636
4.34465e-108	0.777173	1	0.968	1.26503e-103	DN2/3	RPS10	2.17532
8.59123e-104	0.776025	1	0.992	2.50151e-99	DN2/3	RPS4X	2.17282
9.37917e-133	0.773667	0.697	0.138	2.73093e-128	DN2/3	RILPL2	2.1677
8.32816e-197	0.771889	0.464	0.014	2.42491e-192	DN2/3	ZEB2	2.16385
3.08943e-137	0.767819	1	0.997	8.99549e-133	DN2/3	RPS16	2.15506
2.0291e-259	0.76683	0.661	0.054	5.90812e-255	DN2/3	NKG7	2.15293
3.8553e-112	0.762445	1	0.977	1.12255e-107	DN2/3	RACK1	2.14351
8.8124e-90	0.75941	0.866	0.355	2.56591e-85	DN2/3	TM6SF1	2.13702
5.16105e-115	0.757774	0.885	0.312	1.50274e-110	DN2/3	APOBEC3	2.13352
2.3645e-79	0.74238	0.989	0.647	6.88471e-75	DN2/3	RPS27L	2.10093
6.44947e-143	0.741737	0.743	0.162	1.87789e-138	DN2/3	DROSHA	2.09958
4.95512e-108	0.741437	1	0.992	1.44278e-103	DN2/3	RPS3	2.09895
3.24257e-126	0.740668	0.735	0.168	9.44139e-122	DN2/3	TMEM242	2.09734
5.51606e-96	0.73821	1	0.957	1.60611e-91	DN2/3	RPL15	2.09219
4.59133e-122	0.737411	0.432	0.033	1.33686e-117	DN2/3	DTX1	2.09052
1.96065e-104	0.735769	0.467	0.057	5.70883e-100	DN2/3	CCDC18	2.08709
1.09097e-96	0.735318	1	0.993	3.17659e-92	DN2/3	RPL18A	2.08614
3.93654e-95	0.733715	0.904	0.381	1.1462e-90	DN2/3	CDK4	2.0828
1.90714e-105	0.733447	0.705	0.182	5.55301e-101	DN2/3	GNL3	2.08225
[truncated: 3,677 more rows]

## Sheet: Markers.NMR.Thy.LN
p_val	avg_log2FC	pct.1	pct.2	p_val_adj	cluster	gene	FC
0	2.35605	0.895	0.096	0	DN2/3	TARP	10.5492
0	2.25456	0.97	0.501	0	DN2/3	CD9	9.53114
0	2.24521	0.931	0.324	0	DN2/3	STARD3NL	9.44243
0	2.02044	0.552	0.01	0	DN2/3	PVALB	7.54164
0	1.9104	0.844	0.08	0	DN2/3	NPDC1	6.75582
0	1.87726	0.897	0.21	0	DN2/3	JAML	6.53559
0	1.85994	0.813	0.083	0	DN2/3	MYL10	6.42332
0	1.83488	0.892	0.406	0	DN2/3	STMN1	6.2644
0	1.75663	0.874	0.26	0	DN2/3	PTCRA	5.79289
0	1.68591	0.95	0.493	0	DN2/3	SAG	5.39737
0	1.65459	0.992	0.888	0	DN2/3	DAP	5.23093
0	1.62529	0.674	0.026	0	DN2/3	CAPSL	5.07992
0	1.60849	1	0.949	0	DN2/3	GAPDH	4.99529
0	1.57132	0.918	0.277	0	DN2/3	SLA2	4.813
0	1.56972	0.762	0.215	0	DN2/3	ASPSCR1	4.80531
0	1.50089	0.789	0.181	0	DN2/3	FAM132A	4.48566
0	1.43729	0.85	0.268	0	DN2/3	ANXA5	4.20927
0	1.43059	0.612	0.083	0	DN2/3	MEFV	4.18116
0	1.40142	0.642	0.087	0	DN2/3	HES1	4.06095
0	1.36221	0.623	0.081	0	DN2/3	PHGDH	3.90479
0	1.31874	0.955	0.429	0	DN2/3	PYCARD	3.73869
0	1.28994	0.568	0.018	0	DN2/3	CD34	3.63258
0	1.22678	0.775	0.203	0	DN2/3	LY6E	3.41022
0	1.12173	0.74	0.169	0	DN2/3	LAPTM4B	3.07017
0	1.0953	0.575	0.057	0	DN2/3	CHP2	2.99007
0	1.09125	0.526	0.06	0	DN2/3	ROPN1L	2.97799
0	1.01611	0.614	0.104	0	DN2/3	AHSG	2.76243
0	1.00622	0.686	0.152	0	DN2/3	TMEM98	2.73524
0	0.989331	0.562	0.078	0	DN2/3	VCAN	2.68943
0	0.967123	0.768	0.306	0	DN2/3	GYPC	2.63037
0	0.957523	0.919	0.53	0	DN2/3	STRA13	2.60524
0	0.954857	0.523	0.037	0	DN2/3	GPM6B	2.5983
0	0.930174	0.99	0.892	0	DN2/3	RPS2	2.53495
0	0.929617	0.967	0.735	0	DN2/3	NCL	2.53354
0	0.923357	0.578	0.1	0	DN2/3	EEFSEC	2.51773
0	0.902176	0.94	0.591	0	DN2/3	MGST3	2.46496
0	0.900709	0.363	0.006	0	DN2/3	ERG	2.46135
0	0.896399	0.862	0.408	0	DN2/3	S100A4	2.45076
0	0.895431	0.655	0.17	0	DN2/3	OAS1	2.44839
0	0.877673	0.452	0.048	0	DN2/3	DDAH2	2.4053
0	0.857839	0.918	0.573	0	DN2/3	GADD45GIP1	2.35806
0	0.84229	0.377	0.004	0	DN2/3	C1ORF87	2.32168
0	0.827647	0.961	0.714	0	DN2/3	PSMA6	2.28793
0	0.813504	0.993	0.928	0	DN2/3	RPL23A	2.2558
0	0.811247	0.521	0.111	0	DN2/3	RMI2	2.25071
0	0.80674	0.567	0.137	0	DN2/3	NOTCH1	2.24059
0	0.801439	0.803	0.335	0	DN2/3	HES6	2.22875
0	0.799798	0.931	0.496	0	DN2/3	MSI2	2.22509
0	0.783801	0.437	0.092	0	DN2/3	MND1	2.18978
0	0.766144	0.61	0.147	0	DN2/3	DDX10	2.15145
0	0.754882	0.903	0.385	0	DN2/3	ZNF438	2.12736
0	0.737509	0.426	0.035	0	DN2/3	DDAH1	2.09072
0	0.733596	0.608	0.189	0	DN2/3	ULK4	2.08256
0	0.722037	0.552	0.13	0	DN2/3	EMB	2.05862
0	0.714551	0.388	0.02	0	DN2/3	HMGA2	2.04327
0	0.713762	0.526	0.122	0	DN2/3	TST	2.04166
0	0.705768	0.41	0.051	0	DN2/3	METRN	2.0254
0	-0.871667	0.973	0.928	0	DN2/3	B2M	0.418254
0	-0.973723	0.723	0.765	0	DN2/3	PDCD4	0.377674
0	-1.04033	0.639	0.763	0	DN2/3	CYBA	0.353337
0	-1.11782	0.585	0.664	0	DN2/3	GIMAP1	0.326991
0	-1.12019	0.992	0.969	0	DN2/3	FTH1	0.326217
0	-1.15876	0.746	0.803	0	DN2/3	IL2RG	0.313876
0	-1.17005	0.991	0.971	0	DN2/3	BTG1	0.310352
0	-1.18026	0.689	0.839	0	DN2/3	LAT	0.307199
0	-1.28061	0.998	0.975	0	DN2/3	GMFG	0.277868
0	-1.29881	0.991	0.963	0	DN2/3	PFN1	0.272856
0	-1.37488	0.563	0.759	0	DN2/3	COTL1	0.252869
0	-1.39928	0.768	0.835	0	DN2/3	LST1	0.246773
0	-1.41036	0.842	0.524	0	DN2/3	SLC29A1	0.244056
0	-1.42347	0.646	0.826	0	DN2/3	STK17A	0.240877
0	-1.50587	0.144	0.558	0	DN2/3	CD53	0.221823
0	-1.52703	0.39	0.747	0	DN2/3	ITGB2	0.217179
0	-1.54223	0.84	0.942	0	DN2/3	LAPTM5	0.213903
0	-1.5774	0.918	0.972	0	DN2/3	PTPRC	0.206512
0	-1.98038	0.438	0.724	0	DN2/3	IFITM3	0.138016
0	-2.19142	0.278	0.695	0	DN2/3	DUSP2	0.111758
0	-2.90225	0.124	0.547	0	DN2/3	NRN1	0.0548994
6.37344683135208e-321	0.782038	0.985	0.888	7.95916040299248e-317	DN2/3	RPL36A	2.18592
2.0829807628667e-320	-0.838848	0.656	0.674	2.60122637666793e-316	DN2/3	RAP1A	0.432208
6.17070699358112e-318	-1.2479	0.924	0.866	7.70597889358411e-314	DN2/3	HLA-A	0.287107
1.58015028411963e-313	-1.5331	0.219	0.582	0	DN2/3	CD27	0.215865
1.03514636503477e-310	-1.67426	0.17	0.532	1.29269e-306	DN2/3	CD4	0.187446
2.84954e-305	0.738307	0.664	0.245	3.55851e-301	DN2/3	SNRPA	2.09239
1.46961e-304	0.820293	0.963	0.789	1.83524e-300	DN2/3	ENO1	2.27116
2.07331e-302	0.760617	0.657	0.241	2.58914e-298	DN2/3	CENPV	2.1396
2.80967e-300	-0.892771	0.518	0.627	3.50872e-296	DN2/3	PDLIM2	0.40952
1.78025e-295	0.73267	0.989	0.881	2.22317e-291	DN2/3	EEF1G	2.08063
1.22296e-292	0.748027	0.604	0.206	1.52723e-288	DN2/3	APEX1	2.11283
8.7525e-292	0.740319	0.9	0.514	1.09301e-287	DN2/3	MGST1	2.0966
1.74896e-291	1.52082	0.916	0.674	2.18411e-287	DN2/3	TUBA1A	4.576
3.193e-288	-1.31562	0.264	0.535	3.98742e-284	DN2/3	LOC728392	0.268308
9.5136e-282	0.717755	0.711	0.299	1.18806e-277	DN2/3	PPA2	2.04983
2.10235e-281	-2.46139	0.158	0.465	2.62542e-277	DN2/3	CD8B	0.0853159
5.85168e-281	0.785776	0.977	0.874	7.30758e-277	DN2/3	RPL4	2.19411
6.03757e-278	0.74913	0.782	0.374	7.53972e-274	DN2/3	SERPINB1	2.11516
1.14213e-277	-0.98259	1	0.989	1.4263e-273	DN2/3	TMSB4X	0.37434
1.02746e-265	-2.1716	0.095	0.44	1.28309e-261	DN2/3	KLF2	0.113996
5.623e-259	-0.829526	0.569	0.666	7.022e-255	DN2/3	BIN2	0.436256
9.23089e-259	-0.811532	0.728	0.638	1.15275e-254	DN2/3	ZNRF1	0.444177
2.06109e-256	-1.44769	0.099	0.428	2.57389e-252	DN2/3	PLA2G10	0.235112
7.78612e-255	0.704897	0.998	0.948	9.72331e-251	DN2/3	PTMA	2.02364
1.35467e-251	-1.14452	0.675	0.764	1.69172e-247	DN2/3	BTG2	0.318377
4.21428e-251	-0.763633	0.582	0.632	5.26279e-247	DN2/3	ARHGDIB	0.46597
3.0723e-245	0.756785	0.404	0.101	3.83668e-241	DN2/3	UBE2T	2.13141
7.44792e-244	0.730807	0.907	0.596	9.30096e-240	DN2/3	RPL22L1	2.07676
1.21008e-243	0.832392	0.626	0.253	1.51114e-239	DN2/3	MCM7	2.29881
7.5578e-238	0.864763	0.991	0.921	9.43817e-234	DN2/3	H2AFZ	2.37444
3.69412e-236	-0.777337	0.47	0.508	4.61322e-232	DN2/3	HMCES	0.459628
2.51733e-235	-0.96227	0.586	0.56	3.14364e-231	DN2/3	CMTM7	0.382025
1.67938e-232	0.799827	0.859	0.533	2.0972e-228	DN2/3	HNRNPA1	2.22516
1.80708e-226	-0.790699	0.495	0.575	2.25668e-222	DN2/3	LCP1	0.453528
5.56506e-226	0.695013	0.64	0.275	6.94965e-222	DN2/3	CDK2AP1	2.00374
9.26489e-226	0.697198	0.966	0.796	1.157e-221	DN2/3	HSPE1	2.00812
5.63748e-225	-1.01901	0.402	0.589	7.04008e-221	DN2/3	HMHA1	0.360953
4.85598e-224	-0.837793	0.52	0.594	6.06414e-220	DN2/3	UCP2	0.432664
2.43945e-222	-1.19967	0.132	0.406	3.04638e-218	DN2/3	LSP1	0.301294
7.91102e-218	-1.72791	0.089	0.393	9.87928e-214	DN2/3	LDHB	0.177655
8.09808e-215	-0.90252	0.763	0.696	1.01129e-210	DN2/3	VIM	0.405546
1.96078e-214	-1.42534	0.068	0.37	2.44862e-210	DN2/3	CD2	0.240428
3.92311e-213	-0.79965	0.95	0.803	4.89918e-209	DN2/3	S100A11	0.449486
4.98622e-212	1.04574	0.588	0.265	6.22679e-208	DN2/3	KIAA0101	2.8455
3.80287e-210	-1.19778	0.057	0.345	4.74903e-206	DN2/3	SH2D1A	0.301864
1.69773e-207	-1.19515	0.068	0.342	2.12012e-203	DN2/3	CCR9	0.302657
1.53008e-204	0.797522	0.653	0.317	1.91076e-200	DN2/3	HSPD1	2.22003
1.07771e-203	-1.521	0.125	0.397	1.34584e-199	DN2/3	CD37	0.218494
2.46005e-203	0.784827	0.906	0.674	3.07211e-199	DN2/3	RACK1	2.19203
4.55788e-202	-1.18263	0.222	0.414	5.69188e-198	DN2/3	FANCD2	0.306473
1.39786e-198	-1.06006	0.097	0.366	1.74564e-194	DN2/3	RBM38	0.346434
1.18817e-197	-0.744535	0.494	0.567	1.48379e-193	DN2/3	MIIP	0.474955
4.1774e-190	-0.981103	0.399	0.539	5.21674e-186	DN2/3	LTB	0.374897
5.13994e-188	0.765972	0.801	0.479	6.41876e-184	DN2/3	GLTSCR2	2.15108
4.11246e-184	-0.9388	0.082	0.344	5.13564e-180	DN2/3	ITGB7	0.391097
1.41424e-175	-1.0946	0.17	0.454	1.76611e-171	DN2/3	CD38	0.334674
3.22581e-175	-0.839173	0.123	0.356	4.02839e-171	DN2/3	FAM134B	0.432068
9.31204e-174	-1.14669	0.28	0.486	1.16289e-169	DN2/3	ZFP36	0.317685
4.80538e-172	-1.0032	0.08	0.324	6.00095e-168	DN2/3	MAML2	0.366704
3.22775e-162	-0.923778	0.323	0.317	4.03081e-158	DN2/3	C11ORF74	0.397016
1.10934e-160	-0.956959	0.08	0.319	1.38535e-156	DN2/3	CD6	0.384059
5.58509e-159	-1.20529	0.244	0.328	6.97467e-155	DN2/3	MLLT3	0.299605
5.47357e-156	-0.73273	0.529	0.522	6.83539e-152	DN2/3	HIRA	0.480595
4.8007e-151	-0.800641	0.881	0.904	5.99512e-147	DN2/3	STK36	0.449041
2.41846e-150	-1.16572	0.167	0.344	3.02018e-146	DN2/3	ID2	0.311699
2.9312e-150	-1.29122	0.07	0.284	3.66048e-146	DN2/3	HOPX	0.274936
2.42062e-143	-0.812822	0.157	0.352	3.02286e-139	DN2/3	TBC1D10C	0.443604
5.09282e-140	-1.40734	0.198	0.422	6.35992e-136	DN2/3	ID3	0.244793
6.41167e-139	-0.905745	0.138	0.31	8.00689e-135	DN2/3	GLRX	0.404241
9.46824e-138	-0.999527	0.226	0.339	1.18239e-133	DN2/3	BCL2L1	0.368054
2.9802e-132	-0.788844	0.076	0.277	3.72167e-128	DN2/3	GIMAP5	0.45437
9.77772e-132	-0.710459	0.198	0.365	1.22104e-127	DN2/3	RHOF	0.491419
1.28534e-131	-0.966412	0.081	0.257	1.60513e-127	DN2/3	NPTX1	0.380446
1.4061e-114	-0.796995	0.344	0.484	1.75593e-110	DN2/3	DDIT4	0.450681
1.92471e-105	-0.91971	0.227	0.287	2.40358e-101	DN2/3	RGS16	0.398634
1.32145e-104	-0.90407	0.176	0.296	1.65023e-100	DN2/3	S100A10	0.404918
5.39563e-94	-0.770031	0.186	0.282	6.73807e-90	DN2/3	CD69	0.462999
0	3.92374	0.983	0.37	0	DN4/ISP	STMN1	50.589
0	3.43131	0.782	0.048	0	DN4/ISP	UBE2C	30.917
0	3.30668	0.997	0.722	0	DN4/ISP	HMGB2	27.2944
0	3.2696	0.99	0.654	0	DN4/ISP	TUBA1A	26.3007
0	2.87729	0.843	0.034	0	DN4/ISP	TOP2A	17.7661
0	2.67653	0.732	0.058	0	DN4/ISP	CENPF	14.5345
0	2.61465	0.563	0.052	0	DN4/ISP	HIST1H1B	13.6624
0	2.48491	0.803	0.029	0	DN4/ISP	MKI67	12
0	2.40218	0.922	0.488	0	DN4/ISP	TUBB4B	11.0473
0	2.38992	0.684	0.016	0	DN4/ISP	CCNB2	10.9126
0	2.34747	0.535	0.026	0	DN4/ISP	ASPM	10.459
0	2.34019	0.994	0.83	0	DN4/ISP	H2AFV	10.3832
0	2.33321	0.998	0.916	0	DN4/ISP	H2AFZ	10.311
0	2.31404	0.694	0.099	0	DN4/ISP	TUBA1C	10.1152
0	2.2941	0.957	0.346	0	DN4/ISP	LMNB1	9.91554
0	2.28137	0.888	0.138	0	DN4/ISP	BIRC5	9.79007
0	2.19998	0.865	0.35	0	DN4/ISP	PTTG1	9.02479
0	2.19456	0.633	0.03	0	DN4/ISP	NUSAP1	8.97606
0	2.14458	0.729	0.032	0	DN4/ISP	CDK1	8.53846
0	2.07033	0.704	0.095	0	DN4/ISP	CKS2	7.92741
0	2.06547	0.704	0.08	0	DN4/ISP	CDCA3	7.88897
0	2.06224	0.872	0.528	0	DN4/ISP	PCNA	7.86354
0	2.01816	0.952	0.362	0	DN4/ISP	DHDDS	7.52448
0	1.97394	0.831	0.038	0	DN4/ISP	MND1	7.19901
0	1.9713	0.842	0.224	0	DN4/ISP	KIAA0101	7.17997
0	1.93655	0.573	0.022	0	DN4/ISP	CDC20	6.93476
0	1.9337	0.469	0.014	0	DN4/ISP	CCNB1	6.91502
0	1.88545	0.857	0.15	0	DN4/ISP	CENPW	6.58931
0	1.88511	0.559	0.099	0	DN4/ISP	HIST1H1A	6.5871
0	1.87672	0.979	0.786	0	DN4/ISP	CALM2	6.53206
0	1.80059	0.861	0.429	0	DN4/ISP	PTMS	6.05319
0	1.74675	0.641	0.019	0	DN4/ISP	RRM2	5.73596
0	1.7377	0.984	0.778	0	DN4/ISP	H2AFJ	5.68427
0	1.70142	0.882	0.158	0	DN4/ISP	SPC24	5.48171
0	1.69792	0.88	0.223	0	DN4/ISP	MAD2L1	5.46257
0	1.68679	0.625	0.03	0	DN4/ISP	KIF11	5.4021
0	1.67427	0.673	0.052	0	DN4/ISP	NUF2	5.33492
0	1.6513	0.894	0.191	0	DN4/ISP	PTGR1	5.21376
0	1.62805	0.818	0.134	0	DN4/ISP	CKS1B	5.09392
0	1.62124	0.808	0.205	0	DN4/ISP	ATAD2	5.05939
0	1.59969	0.583	0.045	0	DN4/ISP	HIST2H3C	4.9515
0	1.5818	0.818	0.141	0	DN4/ISP	HMGB3	4.86372
0	1.55793	0.706	0.057	0	DN4/ISP	UBE2T	4.74897
0	1.55372	0.535	0.017	0	DN4/ISP	CDCA8	4.72903
0	1.54982	0.583	0.117	0	DN4/ISP	HIST1H2AI	4.71062
0	1.49719	0.963	0.584	0	DN4/ISP	ANP32B	4.46913
0	1.48624	0.631	0.193	0	DN4/ISP	KPNA2	4.42042
0	1.46689	0.705	0.055	0	DN4/ISP	GMNN	4.33572
0	1.46292	0.811	0.183	0	DN4/ISP	TMPO	4.31856
0	1.46023	0.882	0.383	0	DN4/ISP	DEK	4.30695
0	1.4562	0.431	0.032	0	DN4/ISP	HIST1H2AM	4.28962
0	1.45546	0.621	0.022	0	DN4/ISP	CLSPN	4.28645
0	1.42823	0.521	0.021	0	DN4/ISP	CCNE2	4.1713
0	1.41398	0.845	0.157	0	DN4/ISP	MNS1	4.1123
0	1.40907	0.897	0.348	0	DN4/ISP	ANP32E	4.09217
0	1.39132	0.998	0.935	0	DN4/ISP	RBM3	4.02015
0	1.39097	0.579	0.012	0	DN4/ISP	SPC25	4.01876
0	1.38113	0.773	0.122	0	DN4/ISP	CMC2	3.9794
0	1.37449	0.546	0.009	0	DN4/ISP	CEP55	3.95304
0	1.33429	0.925	0.474	0	DN4/ISP	ALYREF	3.79728
0	1.32241	0.924	0.277	0	DN4/ISP	CRIP1	3.75246
0	1.27615	0.997	0.945	0	DN4/ISP	PTMA	3.58282
0	1.2539	0.919	0.449	0	DN4/ISP	NUCKS1	3.50399
0	1.24358	0.366	0.031	0	DN4/ISP	HIST2H2AB	3.46802
0	1.24225	0.671	0.059	0	DN4/ISP	ASF1B	3.4634
0	1.2313	0.902	0.329	0	DN4/ISP	SNRPD1	3.42569
0	1.23008	0.865	0.225	0	DN4/ISP	PTCRA	3.42151
0	1.22959	0.53	0.012	0	DN4/ISP	CCNA2	3.41982
0	1.21706	0.996	0.914	0	DN4/ISP	HMGB1	3.37725
0	1.21364	0.927	0.504	0	DN4/ISP	TXN	3.36571
0	1.21106	0.502	0.016	0	DN4/ISP	FBXO5	3.35704
0	1.18168	0.989	0.776	0	DN4/ISP	RAN	3.25984
0	1.16529	0.476	0.01	0	DN4/ISP	NDC80	3.20685
0	1.14983	0.729	0.129	0	DN4/ISP	DUT	3.15766
0	1.1451	0.938	0.375	0	DN4/ISP	S100A4	3.14276
0	1.14343	0.73	0.223	0	DN4/ISP	MCM7	3.13753
0	1.14249	0.825	0.238	0	DN4/ISP	CDK2AP1	3.13458
0	1.1409	0.639	0.049	0	DN4/ISP	PHGDH	3.12957
0	1.13871	0.954	0.496	0	DN4/ISP	SLC29A1	3.12273
0	1.13779	0.474	0.033	0	DN4/ISP	HIST1H3D	3.11986
0	1.12938	0.735	0.208	0	DN4/ISP	GINS2	3.09373
0	1.12351	0.76	0.239	0	DN4/ISP	H1FX	3.07563
0	1.12322	0.978	0.712	0	DN4/ISP	SNRPG	3.07473
0	1.11922	0.951	0.602	0	DN4/ISP	LSM6	3.06248
0	1.10444	0.966	0.465	0	DN4/ISP	SAG	3.01755
0	1.09261	0.757	0.139	0	DN4/ISP	ZWINT	2.98206
0	1.08476	0.921	0.453	0	DN4/ISP	MARCKSL1	2.95872
0	1.08471	0.58	0.048	0	DN4/ISP	CDT1	2.95859
0	1.08162	0.872	0.525	0	DN4/ISP	SMC3	2.94945
0	1.07666	0.916	0.653	0	DN4/ISP	ARL6IP1	2.93486
0	1.07464	0.687	0.15	0	DN4/ISP	RFC4	2.92895
0	1.06987	0.929	0.453	0	DN4/ISP	RPA3	2.91502
0	1.06799	0.649	0.174	0	DN4/ISP	MCM6	2.90952
0	1.05682	0.533	0.073	0	DN4/ISP	ARHGAP11A	2.87721
0	1.05439	0.518	0.075	0	DN4/ISP	MIS18BP1	2.87023
0	1.04881	0.572	0.018	0	DN4/ISP	CENPK	2.85424
0	1.04867	0.911	0.428	0	DN4/ISP	DDX39A	2.85385
0	1.03855	0.486	0.06	0	DN4/ISP	HIST1H2BN	2.82511
0	1.03816	0.528	0.034	0	DN4/ISP	HIST1H3C	2.82401
0	1.03249	0.503	0.024	0	DN4/ISP	BUB1B	2.80805
0	1.02956	0.48	0.01	0	DN4/ISP	DLGAP5	2.79982
0	1.02283	0.574	0.029	0	DN4/ISP	ROPN1L	2.78106
0	1.02114	0.887	0.428	0	DN4/ISP	RHEB	2.77636
0	1.01911	0.932	0.508	0	DN4/ISP	HNRNPA1	2.77072
0	1.01667	0.988	0.803	0	DN4/ISP	SRSF3	2.76397
0	1.0031	0.689	0.145	0	DN4/ISP	HIRIP3	2.72671
0	0.99352	0.688	0.354	0	DN4/ISP	HIST1H1D	2.70072
0	0.991374	0.784	0.207	0	DN4/ISP	CENPV	2.69494
0	0.990322	0.601	0.027	0	DN4/ISP	MIS18A	2.6921
0	0.987675	0.631	0.124	0	DN4/ISP	MCM4	2.68498
0	0.979078	0.982	0.777	0	DN4/ISP	ERH	2.662
0	0.969363	0.831	0.242	0	DN4/ISP	CETN2	2.63626
0	0.966182	0.61	0.084	0	DN4/ISP	DNMT1	2.62789
0	0.964361	0.697	0.264	0	DN4/ISP	SAMD1	2.62311
0	0.955017	0.79	0.205	0	DN4/ISP	HAUS1	2.59872
0	0.953863	0.86	0.339	0	DN4/ISP	NUP37	2.59572
0	0.95346	0.934	0.527	0	DN4/ISP	C14ORF142	2.59467
0	0.951368	0.411	0.008	0	DN4/ISP	AURKB	2.58925
0	0.947508	0.776	0.329	0	DN4/ISP	RAD21	2.57927
0	0.937566	0.6	0.037	0	DN4/ISP	APITD1	2.55376
0	0.931758	0.487	0.116	0	DN4/ISP	HIST2H2BF	2.53897
0	0.921819	0.686	0.192	0	DN4/ISP	DBF4	2.51386
0	0.918321	0.698	0.166	0	DN4/ISP	SMC1A	2.50508
0	0.912299	0.886	0.372	0	DN4/ISP	LSM3	2.49004
0	0.911186	0.688	0.14	0	DN4/ISP	ORC6	2.48727
0	0.903446	0.564	0.057	0	DN4/ISP	CEP70	2.46809
0	0.898347	0.811	0.287	0	DN4/ISP	DNAJC9	2.45554
0	0.897716	0.966	0.671	0	DN4/ISP	USMG5	2.45399
0	0.896126	0.368	0.026	0	DN4/ISP	HIST3H2A	2.45009
0	0.894219	0.602	0.129	0	DN4/ISP	HIST2H3D	2.44542
0	0.893018	0.757	0.26	0	DN4/ISP	RANBP1	2.44249
0	0.88664	0.578	0.063	0	DN4/ISP	EZH2	2.42696
0	0.882732	0.379	0.02	0	DN4/ISP	HMMR	2.41749
0	0.87733	0.763	0.212	0	DN4/ISP	SNRPA	2.40447
0	0.871818	0.936	0.522	0	DN4/ISP	PSMB6	2.39125
0	0.871481	0.536	0.073	0	DN4/ISP	KIF4A	2.39045
0	0.869206	0.515	0.023	0	DN4/ISP	XKR5	2.38502
0	0.867296	0.573	0.119	0	DN4/ISP	TRIM59	2.38046
0	0.86641	0.653	0.101	0	DN4/ISP	POC1A	2.37836
0	0.864426	0.527	0.027	0	DN4/ISP	DCK	2.37364
0	0.863489	0.88	0.409	0	DN4/ISP	PLP2	2.37142
0	0.85933	0.942	0.575	0	DN4/ISP	LSM7	2.36158
0	0.858284	0.51	0.084	0	DN4/ISP	MCM5	2.35911
0	0.850692	0.594	0.084	0	DN4/ISP	TUBA1B	2.34127
0	0.845751	0.446	0.026	0	DN4/ISP	RACGAP1	2.32973
0	0.842805	0.653	0.167	0	DN4/ISP	HNRNPAB	2.32287
0	0.842358	0.911	0.419	0	DN4/ISP	PPA1	2.32184
0	0.836415	0.556	0.082	0	DN4/ISP	NEK2	2.30808
0	0.833865	0.715	0.192	0	DN4/ISP	SAE1	2.3022
0	0.830463	0.585	0.082	0	DN4/ISP	RMI2	2.29438
0	0.82351	0.78	0.347	0	DN4/ISP	HPF1	2.27848
0	0.806951	0.387	0.032	0	DN4/ISP	HIST1H2AD	2.24106
0	0.805486	0.959	0.613	0	DN4/ISP	SNRPF	2.23778
0	0.805091	0.477	0.041	0	DN4/ISP	HIST1H3F	2.2369
0	0.804863	0.943	0.567	0	DN4/ISP	NDUFAB1	2.23639
0	0.80319	0.419	0.021	0	DN4/ISP	KIF18A	2.23265
0	0.802136	0.897	0.406	0	DN4/ISP	CD99	2.2303
0	0.801273	0.779	0.351	0	DN4/ISP	USP1	2.22838
0	0.799086	0.839	0.369	0	DN4/ISP	LAP3	2.22351
0	0.798806	0.588	0.081	0	DN4/ISP	FBLN1	2.22289
0	0.795655	0.951	0.601	0	DN4/ISP	VDAC1	2.21589
0	0.794412	0.848	0.346	0	DN4/ISP	PRPF31	2.21314
0	0.794229	0.414	0.008	0	DN4/ISP	RTKN2	2.21273
0	0.783372	0.978	0.776	0	DN4/ISP	SLIRP	2.18884
0	0.782228	0.425	0.075	0	DN4/ISP	HIST1H4K	2.18634
0	0.781554	0.972	0.714	0	DN4/ISP	YWHAQ	2.18487
0	0.781088	0.51	0.035	0	DN4/ISP	CHEK1	2.18385
0	0.779997	0.968	0.723	0	DN4/ISP	PTGES3	2.18147
0	0.771587	0.959	0.626	0	DN4/ISP	PSMB3	2.1632
0	0.761356	0.898	0.572	0	DN4/ISP	HSP90B1	2.14118
0	0.754243	0.314	0.01	0	DN4/ISP	CDKN3	2.126
0	0.749061	0.807	0.322	0	DN4/ISP	NUTF2	2.11501
0	0.747296	0.979	0.759	0	DN4/ISP	UQCRB	2.11128
0	0.744711	0.943	0.564	0	DN4/ISP	SNRPC	2.10583
0	0.744323	0.997	0.946	0	DN4/ISP	GAPDH	2.10502
0	0.744215	0.712	0.211	0	DN4/ISP	HDAC2	2.10479
0	0.743507	0.432	0.03	0	DN4/ISP	COX6A2	2.1033
0	0.742581	0.756	0.48	0	DN4/ISP	HN1	2.10135
0	0.733247	0.733	0.291	0	DN4/ISP	HSPD1	2.08183
0	0.726422	0.526	0.121	0	DN4/ISP	HELLS	2.06767
0	0.723645	0.991	0.91	0	DN4/ISP	TCEB2	2.06194
0	0.722738	0.811	0.388	0	DN4/ISP	BUB3	2.06007
0	0.722512	0.926	0.51	0	DN4/ISP	PSMB7	2.0596
0	0.721787	0.911	0.485	0	DN4/ISP	MRPL51	2.05811
0	0.721279	0.548	0.076	0	DN4/ISP	NCAPD3	2.05706
0	0.71932	0.453	0.019	0	DN4/ISP	NCAPG	2.05304
0	0.71788	0.362	0.007	0	DN4/ISP	SGO1	2.05008
0	0.717495	0.709	0.206	0	DN4/ISP	AHCY	2.04929
0	0.716093	0.913	0.479	0	DN4/ISP	CD9	2.04642
0	0.710869	0.937	0.58	0	DN4/ISP	TOMM7	2.03576
0	0.70725	0.998	0.927	0	DN4/ISP	YBX1	2.02841
0	0.701784	0.939	0.658	0	DN4/ISP	NAP1L1	2.01735
0	0.698549	0.984	0.821	0	DN4/ISP	NDUFA1	2.01083
0	0.697334	0.976	0.81	0	DN4/ISP	TALDO1	2.00839
0	0.697259	0.616	0.135	0	DN4/ISP	TUBG1	2.00824
0	0.69694	0.366	0.013	0	DN4/ISP	KIF20A	2.0076
0	0.696621	0.942	0.586	0	DN4/ISP	NDUFA6	2.00696
0	0.696348	0.927	0.538	0	DN4/ISP	CCT3	2.00641
0	0.695677	0.579	0.146	0	DN4/ISP	TUBB2A	2.00507
0	0.695493	0.486	0.042	0	DN4/ISP	TRIP13	2.0047
0	0.694497	0.954	0.636	0	DN4/ISP	SMDT1	2.0027
0	0.693231	0.894	0.457	0	DN4/ISP	CHCHD1	2.00017
0	-0.695055	0.844	0.746	0	DN4/ISP	COTL1	0.499047
0	-0.695732	0.114	0.253	0	DN4/ISP	CYTH4	0.498709
0	-0.69714	0.262	0.357	0	DN4/ISP	FAM134B	0.498007
0	-0.702776	0.172	0.292	0	DN4/ISP	ITK	0.495209
0	-0.703373	0.503	0.489	0	DN4/ISP	ISCU	0.494913
0	-0.704465	0.804	0.724	0	DN4/ISP	NUDCD3	0.494373
0	-0.707803	0.307	0.363	0	DN4/ISP	RBM38	0.492726
0	-0.708687	0.279	0.34	0	DN4/ISP	CCR9	0.49229
0	-0.709875	0.969	0.937	0	DN4/ISP	LAPTM5	0.491705
0	-0.713273	0.735	0.546	0	DN4/ISP	ATP6V0A4	0.490038
0	-0.721264	0.101	0.272	0	DN4/ISP	GLIPR1	0.486138
0	-0.725134	0.579	0.536	0	DN4/ISP	EVL	0.484259
0	-0.728487	0.08	0.252	0	DN4/ISP	CYTIP	0.482639
0	-0.737217	0.412	0.462	0	DN4/ISP	RAB8B	0.478444
0	-0.73844	0.857	0.728	0	DN4/ISP	CD247	0.477859
0	-0.741943	0.592	0.534	0	DN4/ISP	ACTN1	0.476188
0	-0.773093	0.824	0.759	0	DN4/ISP	PDCD4	0.461583
0	-0.781914	1	1	0	DN4/ISP	MTRNR2L8	0.457529
0	-0.789852	0.208	0.346	0	DN4/ISP	SELPLG	0.453912
0	-0.795105	0.685	0.672	0	DN4/ISP	FIS1	0.451534
0	-0.797727	0.191	0.327	0	DN4/ISP	SELL	0.450352
0	-0.803969	0.695	0.562	0	DN4/ISP	RGS10	0.447549
0	-0.808573	0.236	0.372	0	DN4/ISP	PLA2G16	0.445493
0	-0.829941	0.036	0.255	0	DN4/ISP	GIMAP7	0.436075
0	-0.832235	0.127	0.315	0	DN4/ISP	KDM5B	0.435076
0	-0.832774	0.577	0.523	0	DN4/ISP	LOC728392	0.434841
0	-0.834413	0.577	0.618	0	DN4/ISP	GPX1	0.434129
0	-0.836764	0.316	0.435	0	DN4/ISP	TGFB1	0.43311
0	-0.83872	0.391	0.488	0	DN4/ISP	DDIT4	0.432263
0	-0.842539	0.991	0.97	0	DN4/ISP	BTG1	0.430616
0	-0.863381	0.156	0.352	0	DN4/ISP	ITGB7	0.421734
0	-0.883358	0.698	0.672	0	DN4/ISP	RAP1A	0.413392
0	-0.887082	0.626	0.642	0	DN4/ISP	PNRC1	0.411856
0	-0.898416	0.802	0.689	0	DN4/ISP	VIM	0.407214
0	-0.905234	0.36	0.437	0	DN4/ISP	GM2A	0.404447
0	-0.910967	0.521	0.543	0	DN4/ISP	NVL	0.402135
0	-0.91128	0.56	0.593	0	DN4/ISP	SF1	0.402009
0	-0.911557	0.47	0.539	0	DN4/ISP	ORAI1	0.401898
0	-0.919198	0.757	0.762	0	DN4/ISP	GGTLC2	0.398839
0	-0.923639	0.153	0.291	0	DN4/ISP	CD69	0.397071
0	-0.924516	0.056	0.29	0	DN4/ISP	GIMAP5	0.396723
0	-0.925242	0.162	0.318	0	DN4/ISP	GLRX	0.396435
0	-0.926015	0.967	0.926	0	DN4/ISP	RAC2	0.396129
0	-0.95517	0.57	0.636	0	DN4/ISP	ARHGDIB	0.384747
0	-0.963662	0.708	0.698	0	DN4/ISP	KIAA1551	0.381493
0	-1.0081	0.062	0.269	0	DN4/ISP	NPTX1	0.36491
0	-1.01341	0.842	0.82	0	DN4/ISP	STK17A	0.36298
0	-1.02657	0.696	0.437	0	DN4/ISP	CD8B	0.358232
0	-1.05107	0.871	0.906	0	DN4/ISP	STK36	0.349562
0	-1.06417	0.128	0.43	0	DN4/ISP	VAMP8	0.345015
0	-1.0658	0.355	0.414	0	DN4/ISP	FANCD2	0.344453
0	-1.07101	0.204	0.3	0	DN4/ISP	S100A10	0.342662
0	-1.09981	0.207	0.37	0	DN4/ISP	RGCC	0.332933
0	-1.12504	0.867	0.83	0	DN4/ISP	LST1	0.324641
0	-1.136	0.689	0.741	0	DN4/ISP	ITGB2	0.321101
0	-1.13821	0.096	0.314	0	DN4/ISP	IL7R	0.320392
0	-1.1431	0.049	0.34	0	DN4/ISP	MAML2	0.318831
0	-1.14622	0.5	0.524	0	DN4/ISP	CD4	0.317837
0	-1.15014	0.47	0.594	0	DN4/ISP	HMHA1	0.316591
0	-1.16184	0.268	0.331	0	DN4/ISP	MLLT3	0.312908
0	-1.19778	0.452	0.413	0	DN4/ISP	ID3	0.301864
0	-1.21338	0.35	0.551	0	DN4/ISP	LTB	0.297192
0	-1.2232	0.134	0.422	0	DN4/ISP	LSP1	0.294288
0	-1.23954	0.436	0.53	0	DN4/ISP	HIRA	0.289518
0	-1.24269	0.411	0.608	0	DN4/ISP	SH3BGRL3	0.288606
0	-1.26329	0.962	0.86	0	DN4/ISP	HLA-A	0.282723
0	-1.27158	0.149	0.355	0	DN4/ISP	ID2	0.280387
0	-1.29123	0.156	0.38	0	DN4/ISP	CD2	0.274933
0	-1.35884	0.074	0.296	0	DN4/ISP	HOPX	0.256959
0	-1.3589	0.443	0.584	0	DN4/ISP	CD27	0.256944
0	-1.36087	0.33	0.609	0	DN4/ISP	YPEL3	0.256439
0	-1.38084	0.253	0.573	0	DN4/ISP	CD53	0.251366
0	-1.44483	0.557	0.575	0	DN4/ISP	TMSB10	0.235785
0	-1.49249	0.135	0.412	0	DN4/ISP	CD37	0.224812
0	-1.50946	0.125	0.445	0	DN4/ISP	PLA2G10	0.221029
0	-1.51112	0.682	0.812	0	DN4/ISP	IL2RG	0.220662
0	-1.54691	0.961	0.972	0	DN4/ISP	PTPRC	0.212904
0	-1.57146	0.602	0.692	0	DN4/ISP	DUSP2	0.207742
0	-1.60622	0.163	0.404	0	DN4/ISP	LDHB	0.200645
0	-1.63653	0.448	0.68	0	DN4/ISP	GIMAP1	0.194654
0	-2.07945	0.522	0.733	0	DN4/ISP	IFITM3	0.124999
0	-2.35655	0.12	0.457	0	DN4/ISP	KLF2	0.0947463
2.35362992365853e-319	0.821174	0.663	0.416	2.93921304866477e-315	DN4/ISP	HIST1H1E	2.27317
0	2.75318	0.973	0.277	0	eDP	CD8B	15.6925
0	2.65302	0.836	0.135	0	eDP	C11ORF74	14.1969
0	2.48532	0.98	0.376	0	eDP	SLC29A1	12.0049
0	2.11375	0.997	0.913	0	eDP	HSP90AB1	8.2792
0	2.08601	0.903	0.36	0	eDP	C16ORF13	8.05274
0	2.08361	0.969	0.412	0	eDP	SOCS1	8.03344
0	2.07576	0.688	0.144	0	eDP	RGS16	7.97062
0	2.05327	0.867	0.234	0	eDP	ZNF438	7.79336
0	2.04807	0.822	0.266	0	eDP	TNFRSF18	7.7529
0	1.98131	0.911	0.401	0	eDP	LOC107984813	7.25226
0	1.89772	0.655	0.211	0	eDP	MLLT3	6.67068
0	1.86417	0.727	0.199	0	eDP	BCL2L1	6.45057
0	1.85373	0.942	0.486	0	eDP	TFDP2	6.3836
0	1.76903	0.937	0.536	0	eDP	ZNRF1	5.86516
0	1.71581	0.961	0.388	0	eDP	NRN1	5.5612
0	1.63803	0.627	0.146	0	eDP	ARPP21	5.145
0	1.60799	0.893	0.505	0	eDP	TNFRSF4	4.99279
0	1.59625	0.421	0.078	0	eDP	GADD45G	4.93449
0	1.59398	0.9	0.443	0	eDP	ATP6V0A4	4.92329
0	1.57401	0.441	0.05	0	eDP	RAG1	4.82597
0	1.56283	0.845	0.389	0	eDP	MSI2	4.77232
0	1.53762	0.802	0.317	0	eDP	PYCARD	4.6535
0	1.53111	0.433	0.095	0	eDP	THEM5	4.62331
0	1.50709	0.694	0.328	0	eDP	ADA	4.51358
0	1.44514	0.987	0.861	0	eDP	PPP1R14B	4.24245
0	1.39	0.628	0.236	0	eDP	SH2D1A	4.01487
0	1.36113	0.96	0.789	0	eDP	LST1	3.90061
0	1.34525	0.443	0.103	0	eDP	RIBC2	3.83916
0	1.33097	0.767	0.444	0	eDP	F2R	3.7847
0	1.30685	0.797	0.426	0	eDP	CD4	3.69453
0	1.27667	0.931	0.703	0	eDP	BTG2	3.58469
0	1.26655	0.586	0.167	0	eDP	PTCRA	3.54858
0	1.18854	0.762	0.415	0	eDP	SAG	3.2823
0	1.1182	0.573	0.28	0	eDP	PRPS2	3.05933
0	1.09203	0.437	0.143	0	eDP	LY75	2.98031
0	1.08879	0.531	0.21	0	eDP	SLA2	2.97068
0	1.07732	0.634	0.488	0	eDP	MRPS26	2.93679
0	1.05932	0.289	0.043	0	eDP	PTAFR	2.8844
0	1.0544	0.868	0.765	0	eDP	ATPIF1	2.87025
0	1.03633	0.374	0.102	0	eDP	TMIGD2	2.81885
0	1.02638	0.509	0.245	0	eDP	UCHL1	2.79094
0	1.02456	0.686	0.414	0	eDP	CXCR4	2.78588
0	1.01932	1	0.884	0	eDP	CD3D	2.77132
0	1.0185	0.689	0.486	0	eDP	ACTN1	2.76902
0	1.01474	0.904	0.705	0	eDP	LCK	2.75864
0	1.01242	0.312	0.052	0	eDP	KCNIP3	2.75226
0	1.01212	0.671	0.523	0	eDP	CMTM7	2.75143
0	1.00989	0.964	0.79	0	eDP	LAT	2.7453
0	1.00771	0.469	0.201	0	eDP	HIST1H4I	2.73931
0	1.00189	0.35	0.107	0	eDP	UBE2E2	2.72343
0	1.00185	0.999	0.968	0	eDP	GMFG	2.72333
0	1.00056	0.345	0.088	0	eDP	LAMB1	2.71981
0	0.99735	0.351	0.154	0	eDP	SORD	2.71109
0	0.986189	0.254	0.038	0	eDP	AHI1	2.681
0	0.980771	0.352	0.126	0	eDP	N4BP3	2.66651
0	0.970883	0.846	0.745	0	eDP	EIF5	2.64027
0	0.938201	0.415	0.166	0	eDP	TNKS1BP1	2.55538
0	0.935602	0.835	0.615	0	eDP	SIT1	2.54875
0	0.934717	0.317	0.208	0	eDP	RPIA	2.54649
0	0.929373	0.83	0.701	0	eDP	YWHAQ	2.53292
0	0.928272	0.367	0.131	0	eDP	GFI1	2.53013
0	0.925518	0.723	0.529	0	eDP	DUSP22	2.52317
0	0.921465	0.719	0.556	0	eDP	RAB25	2.51297
0	0.921391	0.548	0.303	0	eDP	ITGAL	2.51278
0	0.914087	0.432	0.226	0	eDP	ITCH	2.4945
0	0.888821	0.465	0.277	0	eDP	SLC35B2	2.43226
0	0.883186	0.998	0.852	0	eDP	CD3G	2.41859
0	0.882382	0.389	0.165	0	eDP	NEK7	2.41665
0	0.880079	0.271	0.066	0	eDP	GCNT1	2.41109
0	0.879479	0.37	0.136	0	eDP	FAM132A	2.40964
0	0.874073	0.467	0.336	0	eDP	PTPN22	2.39665
0	0.868113	0.767	0.554	0	eDP	PRKAR2B	2.38241
0	0.855057	0.284	0.089	0	eDP	FRRS1	2.35151
0	0.846504	0.404	0.209	0	eDP	TCTEX1D2	2.33148
0	0.844569	0.998	0.858	0	eDP	CD3E	2.32698
0	0.837261	0.591	0.36	0	eDP	S100A4	2.31003
0	0.831031	0.56	0.382	0	eDP	JUND	2.29568
0	0.828732	0.398	0.222	0	eDP	UMAD1	2.29041
0	0.820615	0.432	0.201	0	eDP	TP53INP1	2.2719
0	0.811155	0.378	0.186	0	eDP	PLD6	2.25051
0	0.8041	0.364	0.24	0	eDP	CFAP20	2.23468
0	0.794123	0.292	0.116	0	eDP	CDIP1	2.2125
0	0.792715	0.582	0.448	0	eDP	CDKN2AIP	2.20939
0	0.787602	0.306	0.109	0	eDP	TRIO	2.19812
0	0.780935	0.743	0.625	0	eDP	SDHB	2.18351
0	0.778362	0.782	0.658	0	eDP	PPP1CC	2.1779
0	0.771218	0.263	0.066	0	eDP	GPR162	2.1624
0	0.761873	0.644	0.399	0	eDP	PTMS	2.14228
0	0.761309	0.83	0.748	0	eDP	CCNI	2.14108
0	0.760183	0.79	0.723	0	eDP	DNAJC8	2.13867
0	0.752238	0.325	0.171	0	eDP	MNS1	2.12174
0	0.742202	0.659	0.597	0	eDP	RPN1	2.10056
0	0.740956	0.344	0.182	0	eDP	TTLL1	2.09794
0	0.739882	0.264	0.122	0	eDP	MGMT	2.09569
0	0.735429	0.322	0.161	0	eDP	CUL9	2.08638
0	0.734891	0.976	0.901	0	eDP	HMGB1	2.08526
0	0.707371	0.843	0.755	0	eDP	MORF4L1	2.02865
0	0.706302	0.998	0.962	0	eDP	BTG1	2.02648
0	0.700122	0.358	0.218	0	eDP	CDC42EP3	2.014
0	0.698611	0.425	0.266	0	eDP	TAPBPL	2.01096
0	0.697492	0.565	0.45	0	eDP	AKIRIN1	2.00871
0	0.696013	0.474	0.357	0	eDP	AKIRIN2	2.00574
0	0.695374	0.657	0.431	0	eDP	MARCKSL1	2.00446
0	-0.697824	0.936	0.931	0	eDP	YBX1	0.497667
0	-0.70316	0.091	0.408	0	eDP	DPM2	0.495019
0	-0.704225	0.045	0.274	0	eDP	SPC24	0.494492
0	-0.706384	0.036	0.262	0	eDP	ST8SIA4	0.493425
0	-0.716956	0.897	0.918	0	eDP	RPS19	0.488236
0	-0.725351	0.035	0.258	0	eDP	ADAM19	0.484155
0	-0.729595	0.165	0.462	0	eDP	SERPINB1	0.482104
0	-0.733231	0.091	0.379	0	eDP	ANXA2	0.480355
0	-0.733963	0.504	0.79	0	eDP	PSMB9	0.480003
0	-0.73799	0.039	0.295	0	eDP	CCND2	0.478074
0	-0.742657	0.223	0.524	0	eDP	PLP2	0.475848
0	-0.74302	0.16	0.458	0	eDP	MAP3K1	0.475675
0	-0.743805	0.446	0.76	0	eDP	PARK7	0.475302
0	-0.750543	0.283	0.61	0	eDP	HINT1	0.47211
0	-0.752209	0.149	0.435	0	eDP	PLA2G16	0.471324
0	-0.761652	0.736	0.89	0	eDP	HSPA8	0.466895
0	-0.762571	0.389	0.671	0	eDP	HSP90B1	0.466466
0	-0.790245	0.039	0.31	0	eDP	RCAN3	0.453734
0	-0.791572	0.212	0.508	0	eDP	GM2A	0.453132
0	-0.793525	0.119	0.413	0	eDP	ITGB7	0.452248
0	-0.797162	0.024	0.286	0	eDP	GNG2	0.450606
0	-0.811571	0.068	0.317	0	eDP	ATAD2	0.44416
0	-0.817522	0.061	0.286	0	eDP	JAML	0.441524
0	-0.81771	0.022	0.282	0	eDP	CCR7	0.441441
0	-0.817875	0.583	0.814	0	eDP	COTL1	0.441369
0	-0.818214	0.041	0.287	0	eDP	LPXN	0.441219
0	-0.842939	0.322	0.593	0	eDP	HIRA	0.430443
0	-0.844789	0.692	0.874	0	eDP	MIF	0.429648
0	-0.847148	0.465	0.765	0	eDP	NPM3	0.428636
0	-0.848499	0.406	0.631	0	eDP	CD27	0.428057
0	-0.859511	0.254	0.595	0	eDP	HMCES	0.423369
0	-0.865128	0.464	0.731	0	eDP	GIMAP1	0.420998
0	-0.869154	0.291	0.624	0	eDP	TXN	0.419306
0	-0.880938	0.022	0.26	0	eDP	GPR183	0.414394
0	-0.900665	0.05	0.325	0	eDP	MYC	0.4063
0	-0.905018	0.027	0.312	0	eDP	CYTIP	0.404535
0	-0.914179	0.096	0.344	0	eDP	CD69	0.400846
0	-0.915377	0.342	0.586	0	eDP	TUBB4B	0.400366
0	-0.925789	0.565	0.77	0	eDP	IFITM3	0.396219
0	-0.944398	0.857	0.926	0	eDP	FTL	0.388914
0	-0.968085	0.336	0.682	0	eDP	SH3BGRL3	0.37981
0	-1.00079	0.008	0.321	0	eDP	TPM4	0.367588
0	-1.00451	0.223	0.6	0	eDP	HN1	0.366224
0	-1.00545	0.341	0.653	0	eDP	RGS10	0.36588
0	-1.01889	0.013	0.317	0	eDP	GIMAP7	0.360996
0	-1.06419	0.23	0.647	0	eDP	EVL	0.345006
0	-1.07946	1	0.986	0	eDP	TMSB4X	0.33978
0	-1.10297	0.085	0.454	0	eDP	RBM38	0.331884
0	-1.1246	0.063	0.39	0	eDP	GLRX	0.324784
0	-1.12512	0.237	0.629	0	eDP	LOC728392	0.324613
0	-1.13414	0.986	0.956	0	eDP	PFN1	0.321699
0	-1.15672	0.016	0.361	0	eDP	GIMAP5	0.314517
0	-1.16727	0.112	0.356	0	eDP	S100A10	0.311216
0	-1.23308	0.022	0.334	0	eDP	NPTX1	0.291395
0	-1.24068	0.034	0.416	0	eDP	MAML2	0.289188
0	-1.29339	0.221	0.662	0	eDP	CD53	0.27434
0	-1.31685	0.089	0.451	0	eDP	RGCC	0.267979
0	-1.34467	0.021	0.364	0	eDP	ANXA1	0.260625
0	-1.34589	0.117	0.402	0	eDP	CRIP1	0.260309
0	-1.41489	0.181	0.456	0	eDP	LDHB	0.242953
0	-1.43379	0.086	0.428	0	eDP	ID2	0.238405
0	-1.49477	0.184	0.497	0	eDP	ID3	0.224301
0	-1.5416	0.032	0.537	0	eDP	VAMP8	0.214038
0	-1.56299	0.043	0.36	0	eDP	HOPX	0.209509
0	-1.57081	0.012	0.397	0	eDP	IL7R	0.207876
0	-1.58733	0.062	0.531	0	eDP	FANCD2	0.204471
0	-1.60682	0.1	0.531	0	eDP	PLA2G10	0.200523
0	-1.68032	0.733	0.915	0	eDP	HLA-A	0.186315
0	-1.70017	0.031	0.528	0	eDP	LSP1	0.182653
0	-1.78484	0.035	0.476	0	eDP	CD2	0.167824
0	-2.02822	0.416	0.773	0	eDP	TUBA1A	0.13157
0	-2.03254	0.049	0.509	0	eDP	CD37	0.131002
0	-2.25765	0.329	0.827	0	eDP	VIM	0.104596
0	-2.26112	0.602	0.878	0	eDP	S100A11	0.104233
0	-2.76381	0.119	0.732	0	eDP	TMSB10	0.0630512
0	-3.14945	0.035	0.569	0	eDP	KLF2	0.0428757
7.51641e-259	-1.46796	0.41	0.421	9.3865e-255	eDP	STMN1	0.230396
0	1.97015	1	1	0	DP.ext	MTRNR2L8	7.17176
0	1.87142	0.21	0.298	0	DP.ext	PLCG2	6.49749
0	1.71095	0.743	0.729	0	DP.ext	NUDCD3	5.53422
0	1.69154	0.348	0.277	0	DP.ext	FAM21A	5.42784
0	1.65121	0.964	0.975	0	DP.ext	MRPL35	5.21328
0	1.63867	0.528	0.534	0	DP.ext	SNRNP70	5.14833
0	1.59658	0.329	0.22	0	DP.ext	JMJD7-PLA2G4B	4.93612
0	1.59146	0.373	0.283	0	DP.ext	ETAA1	4.91094
0	1.55619	0.622	0.617	0	DP.ext	PPP1R2	4.74071
0	1.53487	0.769	0.79	0	DP.ext	HOGA1	4.64072
0	1.51027	0.365	0.291	0	DP.ext	KIAA1033	4.52797
0	1.49882	0.564	0.573	0	DP.ext	HMGN2	4.4764
0	1.48382	0.798	0.851	0	DP.ext	CD180	4.40977
0	1.47691	0.582	0.606	0	DP.ext	GPSM2	4.37941
0	1.45103	0.776	0.83	0	DP.ext	CLCC1	4.2675
0	1.44826	0.486	0.51	0	DP.ext	SUPT7L	4.25568
0	1.43595	0.832	0.874	0	DP.ext	KAT6B	4.20363
0	1.42904	0.507	0.524	0	DP.ext	HIRA	4.17469
0	1.41045	0.401	0.371	0	DP.ext	PLK1	4.09778
0	1.39422	0.606	0.672	0	DP.ext	PIP4K2A	4.03181
0	1.39159	0.324	0.312	0	DP.ext	CD6	4.02122
0	1.33492	0.417	0.447	0	DP.ext	UNC45A	3.7997
0	1.33477	0.279	0.217	0	DP.ext	ASH1L	3.79913
0	1.33029	0.294	0.248	0	DP.ext	TGS1	3.78215
0	1.32275	0.571	0.619	0	DP.ext	TMEM135	3.75372
0	1.30956	0.337	0.311	0	DP.ext	KIAA0226L	3.70453
0	1.29078	0.413	0.42	0	DP.ext	UTRN	3.63561
0	1.28074	0.629	0.77	0	DP.ext	GGTLC2	3.59929
0	1.24219	0.486	0.59	0	DP.ext	HMHA1	3.46318
0	1.22249	0.623	0.72	0	DP.ext	ARGLU1	3.39565
0	1.22035	0.301	0.302	0	DP.ext	ZBED6	3.38838
0	1.21715	0.374	0.427	0	DP.ext	PRRC2C	3.37755
0	1.20079	0.295	0.291	0	DP.ext	KMT2C	3.32273
0	1.19862	0.252	0.269	0	DP.ext	JAK3	3.31555
0	1.19351	0.396	0.479	0	DP.ext	ZBTB16	3.29863
0	1.17211	0.309	0.35	0	DP.ext	SDR9C7	3.22879
0	1.16625	0.651	0.795	0	DP.ext	MTR	3.20992
0	1.13781	0.355	0.374	0	DP.ext	CHM	3.11994
0	1.13549	0.264	0.269	0	DP.ext	MGEA5	3.11269
0	1.1317	0.263	0.248	0	DP.ext	HERC2	3.10093
0	1.12835	0.289	0.297	0	DP.ext	DCSTAMP	3.09057
0	1.09743	0.6	0.751	0	DP.ext	GPR141	2.99645
0	1.08876	0.309	0.358	0	DP.ext	ZC3H11A	2.97059
0	1.08251	0.358	0.441	0	DP.ext	GGACT	2.95209
0	1.0763	0.287	0.318	0	DP.ext	BGLAP	2.9338
0	1.07407	0.27	0.305	0	DP.ext	ELMOD3	2.92728
0	1.04962	0.409	0.55	0	DP.ext	NVL	2.85657
0	1.04923	0.301	0.354	0	DP.ext	ITPR2	2.85545
0	1.04034	0.797	0.911	0	DP.ext	STK36	2.83018
0	1.03676	0.319	0.4	0	DP.ext	ALG12	2.82008
0	1.03437	0.448	0.592	0	DP.ext	RAB22A	2.81334
0	1.0306	0.303	0.371	0	DP.ext	ITGAL	2.80276
0	1.02046	0.349	0.463	0	DP.ext	RNPEPL1	2.77446
0	1.01237	0.285	0.33	0	DP.ext	ECSCR	2.75211
0	1.00747	0.236	0.261	0	DP.ext	SLC5A6	2.73867
0	1.00137	0.253	0.29	0	DP.ext	FCHO1	2.722
0	0.992898	0.265	0.318	0	DP.ext	SPAG7	2.69905
0	0.992083	0.519	0.711	0	DP.ext	KIAA1551	2.69685
0	0.988209	0.253	0.291	0	DP.ext	NT5C2	2.68642
0	0.985948	0.271	0.334	0	DP.ext	PFN4	2.68035
0	0.977771	0.296	0.392	0	DP.ext	TSPAN2	2.65852
0	0.975681	0.232	0.263	0	DP.ext	CLN3	2.65297
0	0.97309	0.281	0.362	0	DP.ext	TTC14	2.64611
0	0.961876	0.253	0.328	0	DP.ext	SGPP1	2.6166
0	0.957129	0.249	0.298	0	DP.ext	ASXL2	2.60421
0	0.957021	0.386	0.531	0	DP.ext	CD4	2.60393
0	0.955315	0.223	0.267	0	DP.ext	TAOK1	2.59949
0	0.944543	0.362	0.495	0	DP.ext	WASF2	2.57164
0	0.94377	0.243	0.295	0	DP.ext	RBM33	2.56965
0	0.942959	0.285	0.383	0	DP.ext	CCDC152	2.56757
0	0.940979	0.227	0.281	0	DP.ext	CNTRL	2.56249
0	0.934067	0.23	0.277	0	DP.ext	ANKRD26	2.54484
0	0.933698	0.343	0.48	0	DP.ext	NOP56	2.5439
0	0.931909	0.266	0.333	0	DP.ext	CDC42EP1	2.53935
0	0.923661	0.235	0.294	0	DP.ext	ZBTB1	2.51849
0	0.922381	0.351	0.482	0	DP.ext	AKAP9	2.51527
0	0.922053	0.249	0.312	0	DP.ext	MAPK1IP1L	2.51445
0	0.920508	0.395	0.515	0	DP.ext	MSI2	2.51057
0	0.919201	0.564	0.759	0	DP.ext	PNN	2.50729
0	0.918004	0.235	0.293	0	DP.ext	XPC	2.50429
0	0.916678	0.269	0.404	0	DP.ext	ANKRD12	2.50097
0	0.912075	0.221	0.281	0	DP.ext	LRCH4	2.48948
0	0.909012	0.374	0.512	0	DP.ext	HNRNPH1	2.48187
0	0.899499	0.223	0.269	0	DP.ext	PCCA	2.45837
0	0.894034	0.366	0.53	0	DP.ext	KCTD11	2.44497
0	0.892719	0.292	0.388	0	DP.ext	KMT2A	2.44176
0	0.891398	0.294	0.417	0	DP.ext	FANCD2	2.43854
0	0.887337	0.306	0.411	0	DP.ext	CHD6	2.42865
0	0.878602	0.224	0.273	0	DP.ext	ARPP21	2.40753
0	0.876786	0.403	0.603	0	DP.ext	SF1	2.40316
0	0.868462	0.283	0.387	0	DP.ext	CASP8AP2	2.38324
0	0.867501	0.208	0.257	0	DP.ext	SEMA4D	2.38095
0	0.867055	0.207	0.261	0	DP.ext	KIAA1147	2.37989
0	0.853477	0.231	0.311	0	DP.ext	CEP350	2.34779
0	0.845342	0.496	0.706	0	DP.ext	MPHOSPH8	2.32877
0	0.838924	0.217	0.287	0	DP.ext	GLMN	2.31388
0	0.822448	0.2	0.271	0	DP.ext	MAFG	2.27607
0	0.813974	0.299	0.43	0	DP.ext	UBE4A	2.25686
0	0.810165	0.251	0.355	0	DP.ext	PUM3	2.24828
0	0.809235	0.246	0.339	0	DP.ext	TRIP11	2.24619
0	0.801442	0.219	0.285	0	DP.ext	ZBED5	2.22875
0	0.798869	0.224	0.305	0	DP.ext	YTHDC1	2.22303
0	0.796026	0.272	0.426	0	DP.ext	TLR7	2.21671
0	0.791344	0.198	0.26	0	DP.ext	ZFC3H1	2.20636
0	0.784099	0.233	0.355	0	DP.ext	TBC1D10C	2.19043
0	0.765932	0.564	0.825	0	DP.ext	BCAP31	2.151
0	0.74119	0.283	0.447	0	DP.ext	SIKE1	2.09843
0	0.736077	0.213	0.307	0	DP.ext	ZNF106	2.08773
0	0.730657	0.269	0.41	0	DP.ext	LARS	2.07645
0	0.723412	0.189	0.275	0	DP.ext	MGAT5	2.06146
0	0.719381	0.284	0.438	0	DP.ext	SRSF6	2.05316
0	0.711186	0.392	0.573	0	DP.ext	ATP6V0A4	2.0364
0	0.702175	0.484	0.721	0	DP.ext	CELA1	2.01814
0	-0.694133	0.07	0.502	0	DP.ext	DCTN3	0.499507
0	-0.694407	0.042	0.381	0	DP.ext	TSTD1	0.49937
0	-0.695881	0.196	0.749	0	DP.ext	NDUFB7	0.498635
0	-0.695922	0.098	0.547	0	DP.ext	GDI2	0.498614
0	-0.697308	0.07	0.487	0	DP.ext	TPGS1	0.497924
0	-0.697491	0.072	0.486	0	DP.ext	MRPL42	0.497833
0	-0.698459	0.059	0.436	0	DP.ext	LSM3	0.497351
0	-0.699023	0.146	0.635	0	DP.ext	C11ORF31	0.49707
0	-0.701568	0.042	0.419	0	DP.ext	RNF7	0.495807
0	-0.702455	0.064	0.496	0	DP.ext	SELT	0.495368
0	-0.702679	0.626	0.912	0	DP.ext	CD3E	0.495257
0	-0.703963	0.496	0.893	0	DP.ext	HLA-A	0.494621
0	-0.704636	0.034	0.38	0	DP.ext	EEF1AKMT1	0.494289
0	-0.70483	0.114	0.631	0	DP.ext	REEP5	0.494192
0	-0.705434	0.049	0.416	0	DP.ext	CAMTA1	0.493894
0	-0.70604	0.103	0.592	0	DP.ext	C1D	0.493595
0	-0.706962	0.065	0.498	0	DP.ext	UBE2D2	0.49314
0	-0.707251	0.038	0.406	0	DP.ext	MED30	0.492998
0	-0.710717	0.061	0.477	0	DP.ext	C17ORF49	0.491292
0	-0.711507	0.142	0.668	0	DP.ext	PSMB1	0.490904
0	-0.713309	0.03	0.372	0	DP.ext	PHF5A	0.49002
0	-0.714419	0.055	0.396	0	DP.ext	SNRPD1	0.489476
0	-0.717125	0.138	0.687	0	DP.ext	MRPL57	0.488154
0	-0.719613	0.095	0.581	0	DP.ext	MRPL27	0.486941
0	-0.72193	0.071	0.499	0	DP.ext	UBE2E3	0.485814
0	-0.722396	0.051	0.442	0	DP.ext	ATP5G2	0.485587
0	-0.722635	0.048	0.429	0	DP.ext	COA3	0.485472
0	-0.723512	0.224	0.806	0	DP.ext	CCNI	0.485046
0	-0.724131	0.111	0.597	0	DP.ext	GRB2	0.484745
0	-0.72505	0.158	0.683	0	DP.ext	BEX3	0.4843
0	-0.727033	0.117	0.63	0	DP.ext	PSMA4	0.483341
0	-0.729273	0.052	0.44	0	DP.ext	MRPL40	0.48226
0	-0.72928	0.234	0.807	0	DP.ext	EIF5	0.482256
0	-0.730396	0.104	0.581	0	DP.ext	CDK4	0.481718
0	-0.730515	0.2	0.712	0	DP.ext	NAP1L1	0.481661
0	-0.73136	0.162	0.703	0	DP.ext	PPP1CB	0.481254
0	-0.732521	0.455	0.972	0	DP.ext	LAPTM5	0.480695
0	-0.733781	0.054	0.407	0	DP.ext	SERPINB1	0.48009
0	-0.735289	0.034	0.403	0	DP.ext	TMEM261	0.479367
0	-0.736544	0.055	0.46	0	DP.ext	PPIH	0.478766
0	-0.736948	0.052	0.447	0	DP.ext	RBM4	0.478572
0	-0.74014	0.065	0.489	0	DP.ext	ATG12	0.477047
0	-0.741676	0.079	0.544	0	DP.ext	TIMM10	0.476315
0	-0.743312	0.113	0.568	0	DP.ext	STRA13	0.475536
0	-0.744851	0.043	0.323	0	DP.ext	GLRX	0.474805
0	-0.747218	0.152	0.689	0	DP.ext	SDHB	0.473682
0	-0.749743	0.079	0.502	0	DP.ext	DENR	0.472488
0	-0.751937	0.082	0.539	0	DP.ext	CWC15	0.471453
0	-0.752496	0.051	0.466	0	DP.ext	PNKD	0.471189
0	-0.753176	0.13	0.539	0	DP.ext	CD9	0.470869
0	-0.754203	0.025	0.381	0	DP.ext	EIF3M	0.470385
0	-0.754253	0.14	0.682	0	DP.ext	ATP5O	0.470362
0	-0.755056	0.062	0.457	0	DP.ext	ATP5D	0.469984
0	-0.756374	0.083	0.55	0	DP.ext	TRAPPC5	0.469365
0	-0.756788	0.08	0.548	0	DP.ext	SS18L2	0.469171
0	-0.758477	0.07	0.503	0	DP.ext	NUDCD2	0.468379
0	-0.760637	0.274	0.86	0	DP.ext	TALDO1	0.467369
0	-0.763072	0.115	0.619	0	DP.ext	FAM89B	0.466232
0	-0.77223	0.229	0.823	0	DP.ext	CCT2	0.461982
0	-0.775474	0.07	0.525	0	DP.ext	LAMTOR2	0.460486
0	-0.77598	0.159	0.701	0	DP.ext	ST13	0.460253
0	-0.778441	0.051	0.444	0	DP.ext	SVIP	0.459121
0	-0.778795	0.086	0.547	0	DP.ext	BAX	0.458959
0	-0.781374	0.11	0.614	0	DP.ext	GADD45GIP1	0.457777
0	-0.781587	0.017	0.324	0	DP.ext	ANXA2	0.457679
0	-0.783357	0.046	0.432	0	DP.ext	HINT2	0.45687
0	-0.788853	0.038	0.291	0	DP.ext	ANXA1	0.454366
0	-0.788914	0.134	0.683	0	DP.ext	CCT7	0.454338
0	-0.79148	0.061	0.504	0	DP.ext	MRPL11	0.453173
0	-0.793301	0.033	0.41	0	DP.ext	TOMM6	0.452349
0	-0.796249	0.086	0.562	0	DP.ext	EIF3E	0.451018
0	-0.798216	0.079	0.554	0	DP.ext	MGST1	0.450131
0	-0.80081	0.063	0.514	0	DP.ext	SFT2D1	0.448965
0	-0.800963	0.055	0.483	0	DP.ext	NDUFS4	0.448896
0	-0.80108	0.196	0.751	0	DP.ext	PSMB9	0.448844
0	-0.804099	0.31	0.868	0	DP.ext	EIF4A1	0.447491
0	-0.804322	0.129	0.685	0	DP.ext	PSMD6	0.447391
0	-0.805646	0.134	0.669	0	DP.ext	HNRNPK	0.446799
0	-0.807879	0.117	0.677	0	DP.ext	MRPL20	0.445803
0	-0.808086	0.077	0.593	0	DP.ext	IMP3	0.44571
0	-0.808589	0.07	0.472	0	DP.ext	PLP2	0.445486
0	-0.808673	0.149	0.717	0	DP.ext	SPCS2	0.445449
0	-0.810362	0.097	0.562	0	DP.ext	TSPO	0.444697
0	-0.810938	0.086	0.591	0	DP.ext	RNASEK	0.444441
0	-0.811008	0.096	0.578	0	DP.ext	MRPS21	0.44441
0	-0.811221	0.123	0.661	0	DP.ext	AIG1	0.444315
0	-0.811829	0.111	0.631	0	DP.ext	MTPN	0.444045
0	-0.812482	0.062	0.482	0	DP.ext	NIFK	0.443755
0	-0.812611	0.043	0.456	0	DP.ext	UQCRFS1	0.443698
0	-0.813218	0.085	0.545	0	DP.ext	LSM2	0.443429
0	-0.819632	0.09	0.595	0	DP.ext	SYF2	0.440594
0	-0.819883	0.046	0.469	0	DP.ext	PDCD10	0.440483
0	-0.820228	0.082	0.542	0	DP.ext	HYPK	0.440331
0	-0.824366	0.138	0.662	0	DP.ext	VDAC1	0.438513
0	-0.82496	0.099	0.584	0	DP.ext	OSTC	0.438252
0	-0.827449	0.058	0.5	0	DP.ext	COMMD6	0.437163
0	-0.8283	0.045	0.469	0	DP.ext	NDUFA5	0.436791
0	-0.830768	0.068	0.413	0	DP.ext	PTTG1	0.435715
0	-0.831144	0.043	0.467	0	DP.ext	GLRX5	0.435551
0	-0.833054	0.066	0.519	0	DP.ext	POLR2K	0.43472
0	-0.833157	0.218	0.787	0	DP.ext	FKBP3	0.434675
0	-0.833787	0.32	0.906	0	DP.ext	PFDN5	0.434401
0	-0.834363	0.18	0.792	0	DP.ext	EDF1	0.434151
0	-0.834377	0.088	0.563	0	DP.ext	ORAI1	0.434145
0	-0.834783	0.073	0.52	0	DP.ext	CHCHD1	0.433969
0	-0.83533	0.079	0.578	0	DP.ext	NDUFAF3	0.433731
0	-0.838301	0.087	0.594	0	DP.ext	MDH1	0.432445
0	-0.839076	0.065	0.52	0	DP.ext	MRPS33	0.43211
0	-0.843293	0.573	0.911	0	DP.ext	CD3G	0.430291
0	-0.844743	0.062	0.523	0	DP.ext	MPC2	0.429668
0	-0.850673	0.127	0.709	0	DP.ext	PSENEN	0.427127
0	-0.852443	0.075	0.567	0	DP.ext	MRPL17	0.426372
0	-0.852646	0.047	0.482	0	DP.ext	C12ORF73	0.426285
0	-0.853376	0.025	0.385	0	DP.ext	HIGD1A	0.425975
0	-0.854285	0.12	0.659	0	DP.ext	SNRPB2	0.425587
0	-0.8552	0.223	0.848	0	DP.ext	MRFAP1	0.425198
0	-0.85704	0.092	0.613	0	DP.ext	UBE2M	0.424416
0	-0.860231	0.035	0.453	0	DP.ext	SDHC	0.423064
0	-0.860658	0.081	0.56	0	DP.ext	PHPT1	0.422884
0	-0.862553	0.056	0.496	0	DP.ext	TIMM13	0.422083
0	-0.862869	0.128	0.689	0	DP.ext	ZNF706	0.42195
0	-0.863223	0.033	0.41	0	DP.ext	ANAPC13	0.4218
0	-0.865895	0.042	0.476	0	DP.ext	MRPL50	0.420675
0	-0.86593	0.096	0.642	0	DP.ext	TMED2	0.42066
0	-0.865931	0.125	0.688	0	DP.ext	PGLS	0.42066
0	-0.874472	0.138	0.589	0	DP.ext	CMTM7	0.417082
0	-0.874704	0.105	0.633	0	DP.ext	POLR2G	0.416985
0	-0.876223	0.134	0.687	0	DP.ext	PSMB3	0.416352
0	-0.877245	0.084	0.538	0	DP.ext	ALYREF	0.415927
0	-0.88392	0.059	0.494	0	DP.ext	SRP19	0.41316
0	-0.885984	0.112	0.649	0	DP.ext	NDUFA7	0.412308
0	-0.886857	0.326	0.941	0	DP.ext	C19ORF43	0.411949
0	-0.887449	0.154	0.724	0	DP.ext	SARNP	0.411705
0	-0.889308	0.203	0.669	0	DP.ext	ZNRF1	0.41094
0	-0.889697	0.141	0.736	0	DP.ext	FRG1	0.41078
0	-0.889702	0.118	0.636	0	DP.ext	LSM7	0.410778
0	-0.895672	0.12	0.729	0	DP.ext	TMEM50A	0.408333
0	-0.896947	0.097	0.627	0	DP.ext	SNRPC	0.407813
0	-0.901932	0.335	0.918	0	DP.ext	COX4I1	0.405785
0	-0.90244	0.139	0.721	0	DP.ext	UQCC3	0.405579
0	-0.905704	0.056	0.492	0	DP.ext	ALKBH7	0.404257
0	-0.907417	0.272	0.895	0	DP.ext	UBE2D3	0.403565
0	-0.907577	0.063	0.519	0	DP.ext	ISCU	0.403501
0	-0.909172	0.05	0.501	0	DP.ext	MAGOHB	0.402858
0	-0.911608	0.143	0.716	0	DP.ext	BCL7C	0.401878
0	-0.912968	0.065	0.421	0	DP.ext	LSP1	0.401331
0	-0.91506	0.214	0.822	0	DP.ext	SKP1	0.400493
0	-0.915417	0.033	0.455	0	DP.ext	SLC25A5	0.40035
0	-0.915736	0.1	0.665	0	DP.ext	DPM1	0.400222
0	-0.915927	0.092	0.554	0	DP.ext	HINT1	0.400145
0	-0.917388	0.09	0.53	0	DP.ext	HN1	0.399561
0	-0.918582	0.114	0.671	0	DP.ext	SCAND1	0.399085
0	-0.919886	0.103	0.652	0	DP.ext	NDUFA11	0.398565
0	-0.920087	0.104	0.658	0	DP.ext	NDUFS6	0.398484
0	-0.920879	0.412	0.926	0	DP.ext	PPP1R14B	0.398169
0	-0.921209	0.037	0.477	0	DP.ext	MPC1	0.398037
0	-0.923138	0.099	0.673	0	DP.ext	PFDN2	0.39727
0	-0.923272	0.072	0.597	0	DP.ext	C18ORF32	0.397217
0	-0.927268	0.1	0.675	0	DP.ext	SEP15	0.395633
0	-0.928805	0.124	0.584	0	DP.ext	PCNA	0.395025
0	-0.93069	0.082	0.635	0	DP.ext	EMD	0.394282
0	-0.934152	0.092	0.631	0	DP.ext	PRR13	0.392919
0	-0.936767	0.097	0.643	0	DP.ext	MRPS17	0.391893
0	-0.940732	0.066	0.551	0	DP.ext	LSM5	0.390342
0	-0.942474	0.049	0.535	0	DP.ext	CYB5A	0.389663
0	-0.94255	0.067	0.568	0	DP.ext	C19ORF70	0.389633
0	-0.945943	0.142	0.733	0	DP.ext	C8ORF59	0.388313
0	-0.946205	0.116	0.515	0	DP.ext	MARCKSL1	0.388212
0	-0.946842	0.096	0.637	0	DP.ext	RAC1	0.387964
0	-0.948418	0.084	0.614	0	DP.ext	ASF1A	0.387353
0	-0.948582	0.061	0.432	0	DP.ext	DHDDS	0.38729
0	-0.948937	0.638	0.994	0	DP.ext	BTG1	0.387152
0	-0.949557	0.121	0.717	0	DP.ext	COPE	0.386912
0	-0.950534	0.072	0.588	0	DP.ext	SUCLG1	0.386534
0	-0.954426	0.144	0.736	0	DP.ext	DAD1	0.385033
0	-0.955705	0.139	0.709	0	DP.ext	ARL6IP1	0.384541
0	-0.955896	0.084	0.586	0	DP.ext	PSMB6	0.384468
0	-0.957249	0.142	0.687	0	DP.ext	PSMB8	0.383948
0	-0.961219	0.056	0.377	0	DP.ext	RGCC	0.382426
0	-0.963372	0.16	0.77	0	DP.ext	SH3BGRL	0.381604
0	-0.964084	0.171	0.761	0	DP.ext	SLC25A3	0.381332
0	-0.964717	0.327	0.885	0	DP.ext	HSPA8	0.381091
0	-0.966908	0.133	0.71	0	DP.ext	RAP1A	0.380257
0	-0.967059	0.09	0.639	0	DP.ext	CISD2	0.3802
0	-0.968483	0.134	0.729	0	DP.ext	PEBP1	0.379659
0	-0.970512	0.237	0.887	0	DP.ext	PCBP1	0.378889
0	-0.973545	0.114	0.692	0	DP.ext	EIF3H	0.377742
0	-0.974197	0.116	0.686	0	DP.ext	KRTCAP2	0.377495
0	-0.975063	0.293	0.93	0	DP.ext	HNRNPF	0.377169
0	-0.975166	0.082	0.606	0	DP.ext	NDUFB4	0.37713
0	-0.979494	0.143	0.739	0	DP.ext	ALOX5AP	0.375501
0	-0.980142	0.104	0.664	0	DP.ext	PAIP2	0.375258
0	-0.980636	0.074	0.585	0	DP.ext	C9ORF16	0.375073
0	-0.98447	0.092	0.631	0	DP.ext	PSMB4	0.373637
0	-0.987879	0.069	0.623	0	DP.ext	MED10	0.372366
0	-0.990531	0.088	0.643	0	DP.ext	C20ORF24	0.371379
0	-0.99265	0.482	0.965	0	DP.ext	HSP90AB1	0.370593
0	-0.993199	0.095	0.571	0	DP.ext	HNRNPA1	0.37039
0	-0.996625	0.071	0.565	0	DP.ext	DTWD1	0.369123
0	-0.997965	0.203	0.832	0	DP.ext	SLIRP	0.368629
0	-0.99801	0.185	0.798	0	DP.ext	CYBA	0.368612
0	-0.998504	0.118	0.709	0	DP.ext	RPL7L1	0.36843
0	-1.00111	0.057	0.574	0	DP.ext	CSNK2B	0.367471
0	-1.00229	0.116	0.724	0	DP.ext	PNRC2	0.367038
0	-1.00265	0.074	0.624	0	DP.ext	COX14	0.366904
0	-1.00698	0.16	0.78	0	DP.ext	DNAJC8	0.36532
0	-1.00809	0.122	0.71	0	DP.ext	FIS1	0.364914
0	-1.00892	0.035	0.487	0	DP.ext	BOLA3	0.364614
0	-1.00905	0.173	0.527	0	DP.ext	SAG	0.364567
0	-1.0113	0.048	0.294	0	DP.ext	HOPX	0.363747
0	-1.01232	0.131	0.76	0	DP.ext	WDR83OS	0.363374
0	-1.01248	0.242	0.839	0	DP.ext	CALM2	0.363316
0	-1.01256	0.095	0.689	0	DP.ext	EMC6	0.363289
0	-1.01257	0.075	0.599	0	DP.ext	SUMO2	0.363286
0	-1.01542	0.116	0.712	0	DP.ext	LLPH	0.362249
0	-1.0155	0.093	0.69	0	DP.ext	SUMO1	0.362222
0	-1.01647	0.024	0.452	0	DP.ext	NME1-NME2	0.361872
0	-1.0172	0.114	0.664	0	DP.ext	LSM6	0.361607
0	-1.01814	0.075	0.595	0	DP.ext	UQCC2	0.361267
0	-1.02013	0.134	0.756	0	DP.ext	VDAC2	0.360547
0	-1.02166	0.258	0.908	0	DP.ext	ITM2B	0.359998
0	-1.02352	0.127	0.749	0	DP.ext	POLR1D	0.359328
0	-1.02748	0.114	0.737	0	DP.ext	ATP6V0E1	0.357907
0	-1.02751	0.108	0.69	0	DP.ext	PET100	0.357895
0	-1.03017	0.103	0.653	0	DP.ext	CETN3	0.356945
0	-1.03018	0.351	0.919	0	DP.ext	EEF1G	0.356943
0	-1.03601	0.401	0.955	0	DP.ext	HMGB1	0.354867
0	-1.03753	0.209	0.856	0	DP.ext	PPIB	0.354328
0	-1.03818	0.13	0.743	0	DP.ext	TOMM22	0.354098
0	-1.03952	0.219	0.826	0	DP.ext	RPL10A	0.353625
0	-1.04223	0.178	0.772	0	DP.ext	YWHAQ	0.352666
0	-1.04365	0.181	0.841	0	DP.ext	BRK1	0.352167
0	-1.05001	0.104	0.649	0	DP.ext	GPX1	0.349936
0	-1.05257	0.154	0.808	0	DP.ext	ARF1	0.34904
0	-1.05454	0.06	0.485	0	DP.ext	PPA1	0.348353
0	-1.05485	0.092	0.65	0	DP.ext	PSME1	0.348245
0	-1.05931	0.659	0.931	0	DP.ext	CD3D	0.346694
0	-1.06613	0.058	0.346	0	DP.ext	CRIP1	0.34434
0	-1.06665	0.064	0.605	0	DP.ext	MRPL34	0.344158
0	-1.06669	0.079	0.631	0	DP.ext	NDUFAB1	0.344146
0	-1.06865	0.08	0.626	0	DP.ext	NDUFC1	0.343472
0	-1.06908	0.112	0.663	0	DP.ext	THOC7	0.343326
0	-1.0722	0.1	0.696	0	DP.ext	PSMB5	0.342256
0	-1.0763	0.085	0.648	0	DP.ext	OCIAD2	0.340856
0	-1.07814	0.065	0.595	0	DP.ext	NDUFB5	0.340229
0	-1.07885	0.1	0.437	0	DP.ext	ID3	0.339986
0	-1.08394	0.089	0.658	0	DP.ext	PRDX6	0.33826
0	-1.08498	0.215	0.79	0	DP.ext	COTL1	0.337909
0	-1.08679	0.167	0.838	0	DP.ext	PSMA2	0.337298
0	-1.08774	0.067	0.609	0	DP.ext	NDUFB2	0.336977
0	-1.08794	0.066	0.601	0	DP.ext	MINOS1	0.336909
0	-1.08932	0.15	0.8	0	DP.ext	NDUFA2	0.336445
0	-1.08965	0.086	0.643	0	DP.ext	TOMM7	0.336335
0	-1.09717	0.069	0.592	0	DP.ext	C14ORF142	0.333814
0	-1.09871	0.072	0.605	0	DP.ext	C7ORF55	0.3333
0	-1.10226	0.058	0.622	0	DP.ext	MRPS14	0.332119
0	-1.10316	0.077	0.568	0	DP.ext	TXN	0.331822
0	-1.10541	0.115	0.647	0	DP.ext	ANP32B	0.331074
0	-1.10573	0.117	0.44	0	DP.ext	S100A4	0.330969
0	-1.10685	0.158	0.822	0	DP.ext	SEPW1	0.330598
0	-1.10816	0.094	0.683	0	DP.ext	TXNDC17	0.330167
0	-1.10924	0.297	0.931	0	DP.ext	DAP	0.329809
0	-1.11148	0.054	0.52	0	DP.ext	RPA3	0.329071
0	-1.11287	0.209	0.832	0	DP.ext	ENO1	0.328614
0	-1.11305	0.079	0.649	0	DP.ext	RSL24D1	0.328557
0	-1.11479	0.078	0.65	0	DP.ext	NDUFA8	0.327985
0	-1.11516	0.066	0.612	0	DP.ext	C4ORF3	0.327864
0	-1.12186	0.08	0.65	0	DP.ext	NDUFA6	0.325673
0	-1.12192	0.148	0.782	0	DP.ext	PTGES3	0.325654
0	-1.12415	0.147	0.789	0	DP.ext	EIF3G	0.324928
0	-1.12725	0.214	0.832	0	DP.ext	RAN	0.323923
0	-1.13386	0.081	0.635	0	DP.ext	MGST3	0.321789
0	-1.13477	0.083	0.681	0	DP.ext	NDUFA12	0.321497
0	-1.13601	0.105	0.666	0	DP.ext	ARHGDIB	0.321097
0	-1.13658	0.115	0.755	0	DP.ext	PRELID1	0.320913
0	-1.14019	0.207	0.834	0	DP.ext	H2AFJ	0.319758
0	-1.14211	0.033	0.431	0	DP.ext	VAMP8	0.319144
0	-1.14328	0.111	0.732	0	DP.ext	NDUFB10	0.318772
0	-1.15021	0.096	0.684	0	DP.ext	NDUFB3	0.316572
0	-1.15391	0.146	0.814	0	DP.ext	SRP9	0.3154
0	-1.16661	0.197	0.859	0	DP.ext	DRAP1	0.311421
0	-1.16693	0.106	0.699	0	DP.ext	SMDT1	0.311322
0	-1.16812	0.101	0.677	0	DP.ext	S100A13	0.310951
0	-1.16873	0.121	0.76	0	DP.ext	EIF3I	0.310762
0	-1.16961	0.105	0.72	0	DP.ext	SNU13	0.310488
0	-1.17653	0.146	0.789	0	DP.ext	ATP5I	0.308346
0	-1.17789	0.24	0.898	0	DP.ext	ATP5B	0.307928
0	-1.18179	0.157	0.847	0	DP.ext	SPCS1	0.306728
0	-1.18907	0.159	0.819	0	DP.ext	MORF4L1	0.304505
0	-1.19092	0.104	0.749	0	DP.ext	NDUFC2	0.303942
0	-1.19188	0.082	0.707	0	DP.ext	GTF2A2	0.30365
0	-1.19814	0.063	0.586	0	DP.ext	COX17	0.301756
0	-1.20174	0.168	0.814	0	DP.ext	NSA2	0.300671
0	-1.21959	0.153	0.806	0	DP.ext	ATP5G1	0.295351
0	-1.22953	0.059	0.629	0	DP.ext	C7ORF73	0.292431
0	-1.23366	0.147	0.803	0	DP.ext	CST6	0.291225
0	-1.23942	0.152	0.842	0	DP.ext	UBE2B	0.289552
0	-1.24033	0.095	0.761	0	DP.ext	NEDD8	0.28929
0	-1.24535	0.075	0.684	0	DP.ext	C14ORF166	0.28784
0	-1.25222	0.121	0.761	0	DP.ext	PSMA6	0.28587
0	-1.26397	0.094	0.605	0	DP.ext	RGS10	0.282531
0	-1.26883	0.146	0.814	0	DP.ext	PPDPF	0.281161
0	-1.27273	0.11	0.722	0	DP.ext	HMGN1	0.280067
0	-1.27469	0.112	0.735	0	DP.ext	RPS27L	0.279517
0	-1.27929	0.051	0.444	0	DP.ext	PLA2G10	0.278235
0	-1.28528	0.085	0.678	0	DP.ext	SNRPF	0.276574
0	-1.29223	0.081	0.677	0	DP.ext	ATP5J2	0.274657
0	-1.29848	0.065	0.647	0	DP.ext	CHURC1	0.272946
0	-1.29864	0.21	0.899	0	DP.ext	DYNLRB1	0.272903
0	-1.299	0.096	0.73	0	DP.ext	COX5A	0.272804
0	-1.30344	0.275	0.881	0	DP.ext	H2AFV	0.271596
0	-1.31087	0.22	0.917	0	DP.ext	RBM8A	0.269584
0	-1.31619	0.158	0.879	0	DP.ext	SRP14	0.268155
0	-1.31684	0.064	0.658	0	DP.ext	H3F3A	0.267981
0	-1.3174	0.681	0.996	0	DP.ext	GMFG	0.267831
0	-1.32075	0.249	0.917	0	DP.ext	EIF3F	0.266934
0	-1.32504	0.121	0.806	0	DP.ext	COX7A2L	0.265793
0	-1.3252	0.07	0.671	0	DP.ext	DSTN	0.26575
0	-1.32976	0.155	0.795	0	DP.ext	DYNLL1	0.26454
0	-1.3347	0.104	0.789	0	DP.ext	HNRNPA0	0.263237
0	-1.33523	0.096	0.718	0	DP.ext	PARK7	0.263099
0	-1.34037	0.078	0.705	0	DP.ext	ROMO1	0.261749
0	-1.34507	0.349	0.968	0	DP.ext	RAC2	0.260521
0	-1.34934	0.174	0.871	0	DP.ext	COX5B	0.259411
0	-1.35145	0.085	0.738	0	DP.ext	UQCR10	0.258865
0	-1.35215	0.096	0.734	0	DP.ext	USMG5	0.258683
0	-1.35889	0.124	0.802	0	DP.ext	ATOX1	0.256946
0	-1.3623	0.122	0.797	0	DP.ext	TBCA	0.256072
0	-1.37004	0.096	0.716	0	DP.ext	UQCRQ	0.254097
0	-1.37779	0.108	0.767	0	DP.ext	POMP	0.252136
0	-1.37999	0.219	0.914	0	DP.ext	ATP6V1G1	0.251582
0	-1.38327	0.122	0.774	0	DP.ext	SNRPG	0.250757
0	-1.38348	0.174	0.887	0	DP.ext	GABARAP	0.250705
0	-1.38602	0.058	0.69	0	DP.ext	CNBP	0.250068
0	-1.38878	0.153	0.853	0	DP.ext	NDUFA3	0.249379
0	-1.39065	0.134	0.819	0	DP.ext	UQCRB	0.248914
0	-1.39262	0.189	0.89	0	DP.ext	EID1	0.248424
0	-1.39697	0.1	0.745	0	DP.ext	RPL32	0.247346
0	-1.39826	0.049	0.657	0	DP.ext	UQCRH	0.247027
0	-1.40485	0.473	0.982	0	DP.ext	GAPDH	0.245403
0	-1.41087	0.076	0.714	0	DP.ext	SEC61B	0.243931
0	-1.42038	0.132	0.793	0	DP.ext	SOD1	0.241623
0	-1.4207	0.14	0.832	0	DP.ext	PRDX1	0.241546
0	-1.42297	0.19	0.878	0	DP.ext	PSMA7	0.240996
0	-1.42485	0.176	0.896	0	DP.ext	SAP18	0.240544
0	-1.43041	0.074	0.406	0	DP.ext	LDHB	0.239212
0	-1.43379	0.148	0.868	0	DP.ext	RBX1	0.238403
0	-1.43604	0.112	0.819	0	DP.ext	ARPC5	0.237867
0	-1.43885	0.196	0.91	0	DP.ext	ATP5F1	0.237201
0	-1.4412	0.129	0.85	0	DP.ext	SF3B6	0.236645
0	-1.44836	0.293	0.967	0	DP.ext	UBL5	0.234956
0	-1.47016	0.145	0.887	0	DP.ext	GABARAPL2	0.22989
0	-1.47085	0.237	0.928	0	DP.ext	RPL29	0.22973
0	-1.47832	0.158	0.834	0	DP.ext	ATPIF1	0.22802
0	-1.48242	0.131	0.865	0	DP.ext	ATP6V1F	0.227088
0	-1.49082	0.283	0.97	0	DP.ext	SERF2	0.225188
0	-1.49222	0.078	0.754	0	DP.ext	ATP5H	0.224873
0	-1.50188	0.116	0.803	0	DP.ext	TMEM258	0.222712
0	-1.50698	0.047	0.642	0	DP.ext	RPL22L1	0.221579
0	-1.53079	0.055	0.628	0	DP.ext	SH3BGRL3	0.216364
0	-1.53574	0.151	0.88	0	DP.ext	NDUFA1	0.215296
0	-1.53829	0.088	0.757	0	DP.ext	CSTB	0.214748
0	-1.53914	0.322	0.969	0	DP.ext	B2M	0.214566
0	-1.54558	0.126	0.855	0	DP.ext	ARPC3	0.213188
0	-1.5556	0.467	0.993	0	DP.ext	MYL6	0.211062
0	-1.56388	0.258	0.961	0	DP.ext	TCEB2	0.209322
0	-1.56818	0.174	0.906	0	DP.ext	UQCR11	0.208425
0	-1.57544	0.208	0.94	0	DP.ext	SNRPD2	0.206916
0	-1.5772	0.216	0.922	0	DP.ext	RPL31	0.206552
0	-1.58236	0.138	0.892	0	DP.ext	NOP10	0.205489
0	-1.58404	0.121	0.854	0	DP.ext	MYL12B	0.205145
0	-1.58781	0.241	0.958	0	DP.ext	CHCHD2	0.204374
0	-1.58949	0.145	0.867	0	DP.ext	SEC61G	0.20403
0	-1.59592	0.207	0.918	0	DP.ext	SUB1	0.202722
0	-1.60689	0.095	0.837	0	DP.ext	OST4	0.200509
0	-1.61305	0.107	0.815	0	DP.ext	POLR2L	0.199279
0	-1.61479	0.58	0.996	0	DP.ext	RPL13A	0.198932
0	-1.62259	0.117	0.849	0	DP.ext	ATP5L	0.197387
0	-1.62448	0.211	0.942	0	DP.ext	COX7A2	0.197015
0	-1.62616	0.163	0.902	0	DP.ext	SHFM1	0.196683
0	-1.63584	0.324	0.963	0	DP.ext	H2AFZ	0.194788
0	-1.64639	0.371	0.978	0	DP.ext	RBM3	0.192745
0	-1.66639	0.271	0.96	0	DP.ext	OAZ1	0.188927
0	-1.68605	0.128	0.867	0	DP.ext	COX7B	0.18525
0	-1.68618	0.13	0.864	0	DP.ext	TMA7	0.185227
0	-1.68712	0.547	0.995	0	DP.ext	RPL13	0.185052
0	-1.68821	0.297	0.972	0	DP.ext	RPL23A	0.18485
0	-1.69095	0.113	0.838	0	DP.ext	ERH	0.184344
0	-1.69355	0.402	0.98	0	DP.ext	RPSA	0.183866
0	-1.70286	0.18	0.935	0	DP.ext	C14ORF2	0.182163
0	-1.70701	0.241	0.968	0	DP.ext	C19ORF53	0.181407
0	-1.70955	0.177	0.714	0	DP.ext	TUBA1A	0.180948
0	-1.72885	0.156	0.92	0	DP.ext	COX7C	0.177488
0	-1.73229	0.429	0.984	0	DP.ext	PTMA	0.176879
0	-1.74574	0.592	0.999	0	DP.ext	RPL19	0.174516
0	-1.74686	0.147	0.844	0	DP.ext	HSPE1	0.174321
0	-1.7511	0.179	0.933	0	DP.ext	EIF3K	0.173584
0	-1.7584	0.202	0.943	0	DP.ext	COX8A	0.172321
0	-1.77061	0.167	0.914	0	DP.ext	NDUFA4	0.17023
0	-1.77142	0.18	0.924	0	DP.ext	ATP5G3	0.170092
0	-1.79026	0.223	0.935	0	DP.ext	RPL36A	0.166917
0	-1.81213	0.191	0.732	0	DP.ext	VIM	0.163306
0	-1.81695	0.126	0.604	0	DP.ext	TMSB10	0.16252
0	-1.81836	0.491	0.993	0	DP.ext	RPL7A	0.162292
0	-1.8249	0.52	0.994	0	DP.ext	RPL14	0.161233
0	-1.83092	0.12	0.892	0	DP.ext	GNG5	0.160266
0	-1.84699	0.478	0.992	0	DP.ext	SLC25A6	0.157711
0	-1.84857	0.31	0.986	0	DP.ext	COX6A1	0.157462
0	-1.86705	0.247	0.975	0	DP.ext	RPL36AL	0.154579
0	-1.87778	0.365	0.987	0	DP.ext	CFL1	0.152929
0	-1.89697	0.363	0.983	0	DP.ext	RPS5	0.150022
0	-1.89898	0.433	0.994	0	DP.ext	RPS4X	0.149722
0	-1.90187	0.293	0.983	0	DP.ext	EIF1	0.149289
0	-1.90371	0.21	0.968	0	DP.ext	COX6B1	0.149015
0	-1.90954	0.438	0.993	0	DP.ext	RPL18	0.148149
0	-1.9102	0.187	0.948	0	DP.ext	BTF3	0.148052
0	-1.92164	0.548	0.998	0	DP.ext	FTH1	0.146367
0	-1.93247	0.616	0.997	0	DP.ext	RPS18	0.14479
0	-1.93475	0.359	0.992	0	DP.ext	PRELID3B	0.14446
0	-1.93511	0.136	0.916	0	DP.ext	COX6C	0.144409
0	-1.94504	0.537	0.996	0	DP.ext	RPL36	0.142982
0	-1.95813	0.603	0.996	0	DP.ext	RPL10	0.141122
0	-1.95927	0.156	0.872	0	DP.ext	MIF	0.140962
0	-1.96306	0.302	0.975	0	DP.ext	YBX1	0.140428
0	-1.98142	0.692	0.999	0	DP.ext	RPS11	0.137874
0	-1.99198	0.387	0.988	0	DP.ext	RPL5	0.136425
0	-2.00365	0.271	0.951	0	DP.ext	FTL	0.134842
0	-2.01066	0.534	0.998	0	DP.ext	RPL24	0.1339
0	-2.01896	0.578	0.998	0	DP.ext	RPL28	0.132793
0	-2.02559	0.502	0.996	0	DP.ext	RPS6	0.131916
0	-2.03003	0.371	0.994	0	DP.ext	NACA	0.131332
0	-2.04276	0.289	0.978	0	DP.ext	RPL22	0.129671
0	-2.05712	0.206	0.934	0	DP.ext	EEF1B2	0.127821
0	-2.06814	0.599	0.999	0	DP.ext	RPS23	0.126421
0	-2.07253	0.438	0.995	0	DP.ext	RPL7	0.125867
0	-2.07552	0.455	0.996	0	DP.ext	RPS10	0.125492
0	-2.07974	0.49	0.997	0	DP.ext	RPS14	0.124963
0	-2.09255	0.642	0.999	0	DP.ext	RPL17	0.123372
0	-2.11228	0.711	1	0	DP.ext	UBB	0.120962
0	-2.11307	0.513	0.996	0	DP.ext	RPL6	0.120866
0	-2.11518	0.419	0.996	0	DP.ext	RPS3	0.120611
0	-2.12391	0.507	0.998	0	DP.ext	RPS27A	0.119564
0	-2.12622	0.321	0.985	0	DP.ext	RPL38	0.119287
0	-2.12885	0.437	0.997	0	DP.ext	RPL34	0.118974
0	-2.1297	0.462	0.997	0	DP.ext	RPL35A	0.118873
0	-2.13399	0.662	0.999	0	DP.ext	RPS27	0.118365
0	-2.13589	0.373	0.989	0	DP.ext	RPS15	0.118139
0	-2.14853	0.631	0.999	0	DP.ext	TPT1	0.116656
0	-2.15739	0.498	0.995	0	DP.ext	PFN1	0.115626
0	-2.15857	0.268	0.955	0	DP.ext	RPS19	0.115491
0	-2.16994	0.462	0.991	0	DP.ext	RPS8	0.114185
0	-2.17217	0.447	0.997	0	DP.ext	RPS17	0.11393
0	-2.18002	0.36	0.989	0	DP.ext	RPL18A	0.113039
0	-2.18756	0.507	0.995	0	DP.ext	RPLP0	0.11219
0	-2.19537	0.363	0.987	0	DP.ext	RPL35	0.111318
0	-2.19623	0.502	0.998	0	DP.ext	RPL30	0.111222
0	-2.20593	0.554	0.999	0	DP.ext	RPS7	0.110148
0	-2.21221	0.586	0.999	0	DP.ext	RPL27A	0.109458
0	-2.21767	0.547	0.998	0	DP.ext	RPL8	0.108862
0	-2.22409	0.116	0.757	0	DP.ext	IFITM3	0.108166
0	-2.23926	0.534	0.999	0	DP.ext	RPLP1	0.106538
0	-2.25805	0.36	0.991	0	DP.ext	RPS24	0.104554
0	-2.25969	0.711	0.999	0	DP.ext	RPLP2	0.104383
0	-2.26699	0.364	0.968	0	DP.ext	RPL11	0.103623
0	-2.27556	0.326	0.988	0	DP.ext	RPS9	0.10274
0	-2.28063	0.411	0.996	0	DP.ext	RPS25	0.10222
0	-2.30273	0.426	0.996	0	DP.ext	RPS20	0.0999854
0	-2.31921	0.5	0.999	0	DP.ext	FAU	0.0983513
0	-2.32255	0.599	0.999	0	DP.ext	RPL23	0.0980236
0	-2.32778	0.503	0.998	0	DP.ext	RPL37A	0.0975122
0	-2.33672	0.838	1	0	DP.ext	TMSB4X	0.0966443
0	-2.35855	0.577	0.999	0	DP.ext	RPL37	0.0945577
0	-2.36682	0.519	0.998	0	DP.ext	RPS3A	0.0937781
0	-2.38597	0.516	0.998	0	DP.ext	RPL9	0.0920002
0	-2.38609	0.395	0.994	0	DP.ext	LOC101929876	0.0919885
0	-2.39795	0.654	0.999	0	DP.ext	EEF1A1	0.0909042
0	-2.41623	0.381	0.995	0	DP.ext	RPS13	0.0892574
0	-2.43195	0.488	0.998	0	DP.ext	RPL26	0.0878652
0	-2.43464	0.491	0.997	0	DP.ext	RPS28	0.0876297
0	-2.43699	0.25	0.844	0	DP.ext	S100A11	0.0874236
0	-2.46213	0.472	0.998	0	DP.ext	RPL39	0.0852532
0	-2.51016	0.505	0.999	0	DP.ext	RPL41	0.0812552
0	-2.54567	0.193	0.976	0	DP.ext	RPS16	0.0784203
0	-2.79729	0.46	0.999	0	DP.ext	RPS12	0.0609749
0	-2.82853	0.592	0.999	0	DP.ext	RPS29	0.0590999
9.82345782969692e-319	-1.2744	0.17	0.448	1.22675341377255e-314	DP.ext	KLF2	0.279598
1.1351e-295	-0.773847	0.103	0.331	1.41751e-291	DP.ext	C11ORF74	0.461235
1.08994e-267	-1.21104	0.186	0.434	1.36112e-263	DP.ext	STMN1	0.297889
0	1.87203	0.774	0.304	0	lDP	CD2	6.50145
0	1.45013	0.734	0.279	0	lDP	CCR9	4.26368
0	1.2576	0.868	0.659	0	lDP	DUSP2	3.51698
0	1.15306	0.911	0.668	0	lDP	VIM	3.16788
0	1.13804	0.299	0.068	0	lDP	DUSP6	3.12065
0	1.08907	1	0.958	0	lDP	PFN1	2.97152
0	1.03677	0.529	0.275	0	lDP	GATA3	2.82011
0	1.02955	0.805	0.488	0	lDP	LOC728392	2.79981
0	1.01229	0.499	0.249	0	lDP	CD69	2.7519
0	1.01067	0.973	0.777	0	lDP	IL2RG	2.74743
0	1.00106	0.622	0.422	0	lDP	CD38	2.72117
0	0.971968	0.817	0.496	0	lDP	NRN1	2.64314
0	0.944614	0.42	0.166	0	lDP	GPR183	2.57182
0	0.942722	0.987	0.901	0	lDP	C12ORF57	2.56696
0	0.927081	0.848	0.722	0	lDP	ITGB2	2.52712
0	0.90974	0.692	0.364	0	lDP	SOX4	2.48368
0	0.907579	0.644	0.458	0	lDP	ZFP36	2.47832
0	0.873351	0.321	0.147	0	lDP	GLB1	2.39492
0	0.836986	0.81	0.599	0	lDP	HAX1	2.3094
0	0.834564	0.282	0.079	0	lDP	HIVEP3	2.30381
0	0.831325	0.797	0.589	0	lDP	GPX1	2.29636
0	0.810438	0.628	0.419	0	lDP	PTGER4	2.24889
0	0.798194	0.86	0.648	0	lDP	RAP1A	2.22153
0	0.777125	0.876	0.661	0	lDP	NPM3	2.17521
0	0.761112	0.878	0.718	0	lDP	CD247	2.14066
0	0.749477	0.999	0.965	0	lDP	FTH1	2.11589
0	0.748018	0.66	0.393	0	lDP	TGFB1	2.11281
0	0.729115	1	0.973	0	lDP	GMFG	2.07324
0	0.727772	1	0.988	0	lDP	TMSB4X	2.07046
0	0.710667	0.994	0.932	0	lDP	LAPTM5	2.03535
0	0.709499	0.428	0.218	0	lDP	ACAT1	2.03297
0	0.700706	0.998	0.94	0	lDP	CFL1	2.01517
0	0.695273	0.429	0.228	0	lDP	NPTX1	2.00426
0	0.695144	0.62	0.385	0	lDP	LCP2	2.004
0	-0.72095	0.232	0.431	0	lDP	VAMP8	0.48629
0	-0.78606	0.94	0.908	0	lDP	RPS19	0.455636
0	-0.786782	0.052	0.253	0	lDP	JAML	0.455308
0	-0.824653	0.931	0.93	0	lDP	RPL11	0.438387
0	-0.923375	0.369	0.527	0	lDP	MSI2	0.397176
0	-0.953945	0.838	0.872	0	lDP	HLA-A	0.385218
0	-1.01837	0.96	0.931	0	lDP	HSP90AB1	0.361183
0	-1.04117	0.133	0.315	0	lDP	S100A10	0.353041
0	-1.07444	0.257	0.442	0	lDP	S100A4	0.341488
0	-1.1304	0.563	0.398	0	lDP	STMN1	0.322903
0	-1.21408	0.761	0.813	0	lDP	S100A11	0.296984
0	-1.25409	0.075	0.304	0	lDP	PTCRA	0.285334
0	-1.25967	0.213	0.438	0	lDP	TNFRSF18	0.283748
0	-1.44076	0.098	0.348	0	lDP	C11ORF74	0.236748
0	-1.6682	0.111	0.43	0	lDP	CD37	0.188586
0	-2.20744	0.123	0.474	0	lDP	KLF2	0.109982
0	-2.21231	0.381	0.554	0	lDP	SLC29A1	0.109448
7.52574e-306	-1.01171	0.18	0.349	9.39814e-302	lDP	CRIP1	0.363595
2.35963e-293	0.951938	0.49	0.406	2.94671e-289	lDP	ID3	2.59073
1.14947e-280	-0.736261	0.567	0.609	1.43546e-276	lDP	TFDP2	0.478901
3.85027e-273	-0.833573	0.197	0.355	4.80822e-269	lDP	BCL2L1	0.434494
3.96904e-272	-0.799612	0.268	0.417	4.95653e-268	lDP	ZNF438	0.449503
1.03724e-258	-0.838626	0.406	0.514	1.2953e-254	lDP	C16ORF13	0.432304
8.11098e-225	-1.14809	0.72	0.747	1.0129e-220	lDP	HMGB2	0.317243
1.223e-148	-1.02339	0.69	0.679	1.52728e-144	lDP	TUBA1A	0.359376
2.08104e-147	-0.730089	0.374	0.469	2.5988e-143	lDP	CD8B	0.481866
0	2.46487	0.494	0.016	0	eCD4-SP	NR4A1	11.762
0	1.62609	0.559	0.129	0	eCD4-SP	REL	5.08396
0	1.5435	0.669	0.209	0	eCD4-SP	IER5	4.68092
0	1.49384	0.509	0.247	0	eCD4-SP	MYC	4.45415
0	1.47077	0.925	0.678	0	eCD4-SP	DUSP2	4.35257
0	1.39967	0.59	0.187	0	eCD4-SP	GPR183	4.05387
0	1.35824	0.619	0.294	0	eCD4-SP	NFKBIA	3.88935
0	1.22928	0.924	0.672	0	eCD4-SP	PARK7	3.41878
0	1.15562	0.981	0.829	0	eCD4-SP	EIF4A1	3.17598
0	1.14174	0.491	0.128	0	eCD4-SP	TNFRSF1B	3.1322
0	0.933406	0.976	0.847	0	eCD4-SP	HSPA8	2.54316
0	0.920928	0.902	0.667	0	eCD4-SP	DDX21	2.51162
0	0.864725	0.965	0.784	0	eCD4-SP	PRDX1	2.37435
5.03946958758071e-322	1.18434	0.862	0.565	6.2932896209708e-318	eCD4-SP	CD27	3.26851
3.61171868422868e-318	1.1935	0.628	0.257	4.51031429286478e-314	eCD4-SP	RNF19A	3.29861
2.01319715241175e-316	0.721879	0.984	0.875	2.5140806039318e-312	eCD4-SP	ATP5G3	2.0583
0	1.00649	0.801	0.518	1.80313e-305	eCD4-SP	HINT1	2.73597
0	0.79909	0.942	0.72	1.93876e-304	eCD4-SP	POMP	2.22352
2.06406e-306	0.722971	0.998	0.963	2.5776e-302	eCD4-SP	PFN1	2.06055
1.20848e-297	0.895399	0.44	0.101	1.50915e-293	eCD4-SP	RELB	2.44831
4.29038e-293	1.18592	0.462	0.17	5.35783e-289	eCD4-SP	C21ORF59	3.27371
8.39923e-290	1.75755	0.354	0.082	1.0489e-285	eCD4-SP	FABP5	5.79821
5.01127e-286	1.05083	0.76	0.351	6.25807e-282	eCD4-SP	CD2	2.86002
1.72821e-284	0.899953	0.954	0.796	2.15819e-280	eCD4-SP	HSPE1	2.45949
9.37111e-279	0.952248	0.777	0.526	1.17026e-274	eCD4-SP	C1QBP	2.59153
4.16491e-277	0.935092	0.802	0.515	5.20114e-273	eCD4-SP	ODC1	2.54745
3.40059e-276	1.07194	0.496	0.157	4.24665e-272	eCD4-SP	CREM	2.92104
3.04715e-275	-1.42532	0.628	0.839	3.80528e-271	eCD4-SP	LST1	0.240431
3.26009e-265	-2.47522	0.142	0.466	4.0712e-261	eCD4-SP	CD8B	0.0841449
7.20129e-263	1.74982	0.365	0.095	8.99297e-259	eCD4-SP	RGS2	5.75355
4.4843e-262	1.47354	0.328	0.073	5.59999e-258	eCD4-SP	TNF	4.36467
7.3969e-259	0.904806	0.667	0.345	9.23725e-255	eCD4-SP	EXOSC5	2.47145
6.4921e-256	0.914462	0.74	0.448	8.10733e-252	eCD4-SP	NIFK	2.49543
5.77698e-254	-2.19356	0.472	0.534	7.21429e-250	eCD4-SP	SLC29A1	0.111519
2.24656e-253	0.906824	0.534	0.208	2.80551e-249	eCD4-SP	ZNF593	2.47645
3.18453e-247	0.898689	0.535	0.207	3.97685e-243	eCD4-SP	APEX1	2.45638
1.24081e-246	0.96264	0.391	0.096	1.54952e-242	eCD4-SP	HIVEP3	2.6186
8.60149e-246	0.741447	0.891	0.676	1.07415e-241	eCD4-SP	SNU13	2.09897
2.33314e-244	0.789199	0.937	0.789	2.91363e-240	eCD4-SP	RAN	2.20163
4.61425e-237	1.35192	0.819	0.623	5.76228e-233	eCD4-SP	GSTP1	3.86482
3.10504e-236	0.775027	0.961	0.797	3.87757e-232	eCD4-SP	IL2RG	2.17065
1.05823e-232	0.838098	0.843	0.633	1.32151e-228	eCD4-SP	EIF5A	2.31196
4.73822e-232	0.833609	0.579	0.265	5.91709e-228	eCD4-SP	GAR1	2.30161
6.66586e-231	0.994226	0.277	0.057	8.32433e-227	eCD4-SP	GADD45B	2.70263
1.24658e-230	0.831764	0.794	0.524	1.55673e-226	eCD4-SP	NOL7	2.29737
2.21643e-228	0.756208	0.456	0.145	2.76788e-224	eCD4-SP	RRS1	2.13018
6.23184e-228	0.855	0.554	0.232	7.78232e-224	eCD4-SP	LYAR	2.35138
1.42501e-226	0.84255	0.406	0.121	1.77955e-222	eCD4-SP	REEP3	2.32228
8.05398e-221	0.831407	0.874	0.585	1.00578e-216	eCD4-SP	SH3BGRL3	2.29655
1.87429e-220	0.729502	0.397	0.107	2.34061e-216	eCD4-SP	NFKB2	2.07405
3.09488e-217	0.769491	0.914	0.681	3.86488e-213	eCD4-SP	NPM3	2.15867
3.79339e-215	0.765796	0.791	0.509	4.73718e-211	eCD4-SP	LSM2	2.15071
3.29561e-213	0.77245	0.348	0.086	4.11555e-209	eCD4-SP	SLC16A1	2.16506
1.07874e-210	0.83543	0.622	0.305	1.34713e-206	eCD4-SP	GTPBP4	2.3058
1.67365e-210	0.830032	0.637	0.336	2.09005e-206	eCD4-SP	NHP2	2.29339
3.01185e-207	0.960601	0.76	0.437	3.7612e-203	eCD4-SP	PTGER4	2.61327
3.73728e-207	0.746533	0.291	0.061	4.66712e-203	eCD4-SP	STX11	2.10967
4.59766e-203	0.789527	0.59	0.287	5.74156e-199	eCD4-SP	PPID	2.20235
4.49152e-200	0.743746	0.612	0.288	5.60901e-196	eCD4-SP	MRPS28	2.1038
2.0888e-196	0.7549	0.964	0.823	2.60849e-192	eCD4-SP	MIF	2.1274
1.83246e-192	0.71668	0.863	0.635	2.28837e-188	eCD4-SP	SNRPF	2.04762
1.02251e-189	0.6979	0.934	0.789	1.27691e-185	eCD4-SP	ENO1	2.00953
2.27661e-187	0.740603	0.773	0.476	2.84303e-183	eCD4-SP	NOP58	2.0972
1.75494e-184	0.820564	0.62	0.313	2.19157e-180	eCD4-SP	EMC3	2.27178
2.34496e-178	1.00794	0.304	0.094	2.92838e-174	eCD4-SP	CD40LG	2.73995
1.40358e-177	-1.61095	0.075	0.323	1.75279e-173	eCD4-SP	C11ORF74	0.199698
6.55245e-177	-1.27613	0.366	0.505	8.1827e-173	eCD4-SP	C16ORF13	0.279115
4.16667e-176	0.712586	0.586	0.297	5.20334e-172	eCD4-SP	MRPL12	2.03926
5.59225e-174	-1.23379	0.47	0.607	6.9836e-170	eCD4-SP	TFDP2	0.291186
3.22287e-173	0.779141	0.513	0.229	4.02472e-169	eCD4-SP	B3GALT6	2.1796
9.8569e-172	0.779426	0.681	0.387	1.23093e-167	eCD4-SP	MANF	2.18022
1.87519e-171	1.21813	0.522	0.273	2.34174e-167	eCD4-SP	CD69	3.38085
2.14849e-170	0.748329	0.472	0.194	2.68303e-166	eCD4-SP	FSCN1	2.11347
2.29384e-165	0.6989	0.636	0.353	2.86454e-161	eCD4-SP	NUTF2	2.01154
1.08826e-164	0.781049	0.675	0.399	1.35902e-160	eCD4-SP	RBM17	2.18376
2.88598e-162	1.01468	0.26	0.068	3.60401e-158	eCD4-SP	BCL2A1	2.75848
4.95927e-162	0.703581	0.49	0.21	6.19314e-158	eCD4-SP	RRP15	2.02098
2.90053e-156	0.747569	0.736	0.475	3.62219e-152	eCD4-SP	TMEM123	2.11186
5.89536e-151	-1.34526	0.357	0.538	7.36213e-147	eCD4-SP	LOC107984813	0.260471
1.09759e-150	-1.0199	0.535	0.643	1.37067e-146	eCD4-SP	ZNRF1	0.360633
5.40943e-150	0.714111	0.775	0.518	6.7553e-146	eCD4-SP	CALR	2.04237
2.25611e-148	1.23554	0.887	0.748	2.81743e-144	eCD4-SP	SOD1	3.44025
5.0807e-147	0.736248	0.603	0.378	6.34478e-143	eCD4-SP	PA2G4	2.08809
1.08133e-146	-1.40756	0.25	0.436	1.35036e-142	eCD4-SP	KLF2	0.244741
1.69621e-146	-1.16987	0.344	0.512	2.11823e-142	eCD4-SP	MSI2	0.310408
2.13898e-144	0.801492	0.726	0.451	2.67116e-140	eCD4-SP	PPA1	2.22886
1.14848e-131	-1.16963	0.214	0.403	1.43422e-127	eCD4-SP	ZNF438	0.310483
1.32618e-129	-1.17587	0.082	0.281	1.65613e-125	eCD4-SP	PTCRA	0.308551
1.02611e-127	1.12235	0.567	0.351	1.28141e-123	eCD4-SP	RGCC	3.07206
2.12289e-121	-0.927181	0.1	0.299	2.65107e-117	eCD4-SP	SLA2	0.395667
4.2375e-115	-1.05363	0.34	0.527	5.29179e-111	eCD4-SP	CD4	0.348671
4.5678e-107	0.695385	0.319	0.13	5.70427e-103	eCD4-SP	CWC27	2.00448
5.40894e-104	-1.14403	0.124	0.29	6.75469e-100	eCD4-SP	RGS16	0.318533
8.32715e-103	-0.810954	0.378	0.543	1.03989e-98	eCD4-SP	ACTN1	0.444434
1.14014e-101	0.700028	0.63	0.398	1.42381e-97	eCD4-SP	SOX4	2.01381
5.6084e-101	-0.868744	0.305	0.489	7.00377e-97	eCD4-SP	CXCR4	0.419478
5.28602e-100	-0.730854	0.393	0.592	6.60118e-96	eCD4-SP	YPEL3	0.481498
1.47197e-98	-0.881765	0.308	0.446	1.8382e-94	eCD4-SP	PYCARD	0.414052
2.29801e-95	-0.808756	0.416	0.531	2.86976e-91	eCD4-SP	F2R	0.445412
1.51292e-91	-1.00561	0.116	0.274	1.88934e-87	eCD4-SP	ARPP21	0.365822
1.06977e-88	-0.702737	0.871	0.842	1.33593e-84	eCD4-SP	H2AFV	0.495228
1.20965e-87	-0.822079	0.288	0.426	1.51061e-83	eCD4-SP	ADA	0.439517
2.10713e-87	0.713284	0.558	0.351	2.63138e-83	eCD4-SP	GSTM3	2.04068
5.37991e-85	-1.06211	0.21	0.329	6.71843e-81	eCD4-SP	MLLT3	0.345725
6.99476e-84	0.860256	0.763	0.601	8.73506e-80	eCD4-SP	TNFRSF4	2.36377
4.46622e-77	-0.871966	0.25	0.384	5.57742e-73	eCD4-SP	HIST1H1D	0.418129
4.45512e-75	-0.919084	0.975	0.934	5.56356e-71	eCD4-SP	HSP90AB1	0.398884
3.87861e-74	-0.92021	0.153	0.282	4.84361e-70	eCD4-SP	HOPX	0.398436
4.34128e-70	-0.980369	0.682	0.745	5.42139e-66	eCD4-SP	HMGB2	0.375173
1.06449e-67	-0.71226	0.506	0.563	1.32933e-63	eCD4-SP	ATP6V0A4	0.490535
5.51819e-65	-0.752775	0.346	0.421	6.89111e-61	eCD4-SP	S100A4	0.471057
6.07737e-64	-0.917355	0.365	0.465	7.58942e-60	eCD4-SP	PTMS	0.399575
3.65961e-63	-0.814156	0.32	0.392	4.57012e-59	eCD4-SP	CD37	0.443013
2.85299e-61	-0.696327	0.263	0.338	3.56282e-57	eCD4-SP	BCL2L1	0.498413
0	2.07487	0.919	0.271	0	CD4-TC	KLF2	7.96355
0	2.0531	0.862	0.229	0	CD4-TC	LDHB	7.79203
0	1.86672	0.35	0.087	0	CD4-TC	ISG15	6.46708
0	1.55111	0.868	0.272	0	CD4-TC	PLA2G10	4.7167
0	1.47265	0.921	0.46	0	CD4-TC	TMSB10	4.36078
0	1.42641	0.692	0.143	0	CD4-TC	HOPX	4.16372
0	1.41699	0.892	0.468	0	CD4-TC	RGS10	4.12469
0	1.27348	0.602	0.119	0	CD4-TC	GIMAP7	3.57326
0	1.21349	0.649	0.182	0	CD4-TC	IL7R	3.36522
0	1.21042	0.67	0.231	0	CD4-TC	ID2	3.35488
0	1.20558	0.707	0.242	0	CD4-TC	RGCC	3.33871
0	1.18657	0.993	0.827	0	CD4-TC	HLA-A	3.27584
0	1.09947	0.618	0.158	0	CD4-TC	GIMAP5	3.00256
0	1.0747	0.748	0.298	0	CD4-TC	FANCD2	2.9291
0	1.06948	0.971	0.753	0	CD4-TC	S100A11	2.91386
0	1.0582	0.522	0.114	0	CD4-TC	CCR7	2.88119
0	1.01605	0.519	0.218	0	CD4-TC	S100A10	2.76226
0	1.01531	0.901	0.465	0	CD4-TC	CD27	2.76021
0	1.00725	0.937	0.572	0	CD4-TC	GIMAP1	2.73805
0	1.00541	0.628	0.347	0	CD4-TC	ID3	2.73302
0	0.981909	0.81	0.407	0	CD4-TC	HMCES	2.66955
0	0.979415	0.954	0.639	0	CD4-TC	IFITM3	2.6629
0	0.975872	0.318	0.09	0	CD4-TC	IRF7	2.65348
0	0.964294	0.757	0.282	0	CD4-TC	LSP1	2.62294
0	0.910732	0.335	0.099	0	CD4-TC	LGALS1	2.48614
0	0.908554	0.956	0.688	0	CD4-TC	COTL1	2.48073
0	0.901594	0.313	0.135	0	CD4-TC	MX1	2.46353
0	0.887931	0.523	0.192	0	CD4-TC	RNF125	2.4301
0	0.861143	0.765	0.289	0	CD4-TC	VAMP8	2.36586
0	0.849731	0.503	0.171	0	CD4-TC	NPTX1	2.33902
0	0.837785	0.465	0.113	0	CD4-TC	ADAM19	2.31124
0	0.834505	0.815	0.449	0	CD4-TC	EVL	2.30367
0	0.817511	0.803	0.438	0	CD4-TC	LOC728392	2.26485
0	0.801205	0.36	0.125	0	CD4-TC	SAMD9	2.22823
0	0.769655	0.383	0.143	0	CD4-TC	RTP4	2.15902
0	0.764317	0.325	0.066	0	CD4-TC	PDLIM4	2.14753
0	0.761698	0.4	0.1	0	CD4-TC	PPP3CC	2.14191
0	0.758133	0.328	0.051	0	CD4-TC	MAN1C1	2.13429
0	0.756464	0.457	0.154	0	CD4-TC	CCND2	2.13073
0	0.746714	0.293	0.064	0	CD4-TC	GBP5	2.11006
0	0.730087	0.458	0.169	0	CD4-TC	RCAN3	2.07526
0	0.723896	0.348	0.082	0	CD4-TC	DPEP3	2.06245
0	0.722445	0.315	0.06	0	CD4-TC	ZP2	2.05946
0	0.713687	0.995	0.885	0	CD4-TC	RPS19	2.0415
0	0.711408	0.386	0.115	0	CD4-TC	GIMAP4	2.03686
0	0.705187	0.528	0.232	0	CD4-TC	GLRX	2.02422
0	0.704514	0.829	0.566	0	CD4-TC	ARHGDIB	2.02286
0	0.699449	0.307	0.141	0	CD4-TC	OAS1	2.01264
0	0.695195	0.582	0.257	0	CD4-TC	ITGB7	2.0041
0	-0.698727	0.339	0.432	0	CD4-TC	DHDDS	0.497218
0	-0.702149	0.175	0.314	0	CD4-TC	H1FX	0.495519
0	-0.720895	0.95	0.911	0	CD4-TC	HMGB1	0.486317
0	-0.730814	0.37	0.517	0	CD4-TC	ZFP36	0.481517
0	-0.738773	0.147	0.265	0	CD4-TC	RPIA	0.4777
0	-0.743902	0.331	0.482	0	CD4-TC	PTGER4	0.475256
0	-0.747736	0.34	0.412	0	CD4-TC	LMNB1	0.473437
0	-0.753551	0.297	0.408	0	CD4-TC	HIST1H1D	0.470692
0	-0.757048	0.114	0.308	0	CD4-TC	TCTEX1D2	0.469049
0	-0.795687	0.937	0.88	0	CD4-TC	PPP1R14B	0.451271
0	-0.795949	0.727	0.773	0	CD4-TC	BTG2	0.451153
0	-0.797206	0.446	0.623	0	CD4-TC	DUSP22	0.450586
0	-0.808985	0.128	0.366	0	CD4-TC	TAPBPL	0.44531
0	-0.829156	0.13	0.316	0	CD4-TC	HIST1H4I	0.436418
0	-0.852978	0.234	0.411	0	CD4-TC	ITGAL	0.426144
0	-0.861493	0.374	0.492	0	CD4-TC	PTMS	0.422531
0	-0.865211	0.12	0.306	0	CD4-TC	TP53INP1	0.420963
0	-0.875845	0.077	0.266	0	CD4-TC	LY75	0.41651
0	-0.88146	0.069	0.258	0	CD4-TC	MNS1	0.414178
0	-0.88666	0.394	0.572	0	CD4-TC	F2R	0.412029
0	-0.896033	0.18	0.413	0	CD4-TC	PRPS2	0.408186
0	-0.898287	0.027	0.253	0	CD4-TC	FAM132A	0.407267
0	-0.898601	0.134	0.346	0	CD4-TC	SLA2	0.407139
0	-0.914107	0.957	0.911	0	CD4-TC	H2AFZ	0.400875
0	-0.938302	0.997	0.96	0	CD4-TC	FTH1	0.391292
0	-0.946851	0.297	0.496	0	CD4-TC	CD38	0.387961
0	-1.01974	0.304	0.543	0	CD4-TC	CXCR4	0.36069
0	-1.02089	0.421	0.607	0	CD4-TC	CMTM7	0.360275
0	-1.02962	0.265	0.475	0	CD4-TC	ADA	0.357144
0	-1.05761	0.854	0.839	0	CD4-TC	H2AFV	0.347286
0	-1.10148	0.147	0.4	0	CD4-TC	SH2D1A	0.332378
0	-1.10987	0.79	0.847	0	CD4-TC	LST1	0.329601
0	-1.12991	0.045	0.312	0	CD4-TC	PTGR1	0.323063
0	-1.21098	0.073	0.392	0	CD4-TC	UCHL1	0.297905
0	-1.25151	0.281	0.558	0	CD4-TC	MARCKSL1	0.286071
0	-1.25784	0.2	0.367	0	CD4-TC	MLLT3	0.284266
0	-1.28936	0.492	0.642	0	CD4-TC	TNFRSF4	0.275446
0	-1.34271	0.398	0.615	0	CD4-TC	ATP6V0A4	0.261137
0	-1.35568	0.508	0.683	0	CD4-TC	ZNRF1	0.257771
0	-1.37615	0.736	0.746	0	CD4-TC	HMGB2	0.252548
0	-1.37752	0.06	0.339	0	CD4-TC	ARPP21	0.252204
0	-1.41194	0.102	0.412	0	CD4-TC	BCL2L1	0.243669
0	-1.48452	0.297	0.576	0	CD4-TC	MSI2	0.226611
0	-1.51544	0.069	0.356	0	CD4-TC	RGS16	0.219711
0	-1.53348	0.033	0.355	0	CD4-TC	PTCRA	0.215782
0	-1.55604	0.202	0.491	0	CD4-TC	S100A4	0.210971
0	-1.65358	0.404	0.669	0	CD4-TC	TFDP2	0.191364
0	-1.66824	0.269	0.577	0	CD4-TC	C16ORF13	0.188578
0	-1.67618	0.953	0.929	0	CD4-TC	HSP90AB1	0.187088
0	-1.69187	0.155	0.537	0	CD4-TC	PYCARD	0.184175
0	-1.83811	0.243	0.591	0	CD4-TC	SAG	0.159118
0	-1.84614	0.086	0.501	0	CD4-TC	ZNF438	0.157845
0	-1.86758	0.248	0.626	0	CD4-TC	LOC107984813	0.154498
0	-1.87163	0.333	0.446	0	CD4-TC	STMN1	0.153873
0	-1.91094	0.054	0.403	0	CD4-TC	C11ORF74	0.147941
0	-2.00253	0.132	0.501	0	CD4-TC	TNFRSF18	0.134993
0	-2.27549	0.213	0.669	0	CD4-TC	SOCS1	0.102747
0	-2.80623	0.243	0.632	0	CD4-TC	NRN1	0.0604323
0	-2.81055	0.105	0.573	0	CD4-TC	CD8B	0.0601718
0	-3.16603	0.26	0.621	0	CD4-TC	SLC29A1	0.0421708
0	2.28793	0.642	0.071	0	Treg	RGS1	9.85453
0	1.59881	0.632	0.046	0	Treg	IL2RB	4.94714
0	1.55511	0.864	0.451	0	Treg	PPA1	4.7356
0	1.31351	1	0.956	0	Treg	LOC101929876	3.71919
0	1.00764	0.364	0.007	0	Treg	IL2RA	2.73912
0	1.00748	0.411	0.012	0	Treg	RAB15	2.7387
0	0.985656	1	0.929	0	Treg	RPL11	2.67957
0	0.932971	0.352	0.013	0	Treg	CTLA4	2.54205
6.7145483204505e-315	1.06025	0.801	0.263	8.38512794257859e-311	Treg	GIMAP5	2.88708
2.88396e-306	1.61634	0.472	0.107	3.60149e-302	Treg	BTBD9	5.03462
1.49125e-278	0.874968	0.888	0.382	1.86227e-274	Treg	CD37	2.3988
8.74681e-278	-1.27523	0.997	0.969	1.0923e-273	Treg	FTH1	0.279366
3.9758e-268	1.14987	0.841	0.349	4.96498e-264	Treg	RGCC	3.15779
1.64844e-259	0.8777	0.377	0.046	2.05857e-255	Treg	BIRC3	2.40536
2.22335e-243	1.39357	0.728	0.285	2.77652e-239	Treg	S100A10	4.0292
4.56528e-228	0.940719	0.926	0.636	5.70112e-224	Treg	S100A13	2.56182
4.56036e-227	0.720221	0.996	0.887	5.69497e-223	Treg	EEF1B2	2.05489
1.73177e-221	0.916356	0.952	0.566	2.16263e-217	Treg	CD27	2.50016
2.02869e-220	0.923729	0.674	0.231	2.53343e-216	Treg	GIMAP7	2.51866
8.94971e-213	0.790271	0.416	0.078	1.11764e-208	Treg	RAB37	2.20399
1.7193e-212	0.919719	0.258	0.022	2.14707e-208	Treg	BHLHE40	2.50859
4.30151e-209	0.736493	0.524	0.138	5.37173e-205	Treg	IL27RA	2.0886
4.44256e-203	-2.06628	0.16	0.511	5.54787e-199	Treg	SAG	0.126656
8.34713e-200	-2.91301	0.245	0.537	1.04239e-195	Treg	SLC29A1	0.0543118
2.51332e-196	-1.97337	0.444	0.538	3.13863e-192	Treg	NRN1	0.138988
2.94504e-191	-0.730335	0.998	0.913	3.67777e-187	Treg	CD3D	0.481748
2.10678e-189	-1.67788	0.379	0.608	2.63095e-185	Treg	TFDP2	0.18677
6.32044e-189	0.907498	0.997	0.866	7.89296e-185	Treg	HLA-A	2.47812
1.25798e-188	0.832884	0.561	0.174	1.57097e-184	Treg	CD44	2.29994
6.96994e-185	0.719079	0.487	0.131	8.70406e-181	Treg	TNFRSF1B	2.05254
5.71433e-172	0.890142	0.465	0.126	7.13606e-168	Treg	ARID5B	2.43548
9.1093e-172	-1.68944	0.258	0.566	1.13757e-167	Treg	ATP6V0A4	0.184623
4.67507e-171	0.721978	0.99	0.804	5.83823e-167	Treg	S100A11	2.0585
1.25247e-168	-2.48077	0.138	0.463	1.56409e-164	Treg	CD8B	0.083679
1.67755e-168	-1.20698	0.469	0.675	2.09492e-164	Treg	SIT1	0.299098
1.76e-165	0.902541	0.685	0.312	2.19789e-161	Treg	GYPC	2.46586
2.17655e-164	0.69335	0.638	0.253	2.71807e-160	Treg	EVA1B	2.00041
3.78108e-161	-0.960836	0.998	0.976	4.72182e-157	Treg	GMFG	0.382573
1.50469e-160	-1.63486	0.1	0.403	1.87906e-156	Treg	ZNF438	0.194979
1.32618e-155	0.779706	0.35	0.074	1.65613e-151	Treg	CAMK2N1	2.18083
1.27275e-149	-0.697702	0.975	0.939	1.58941e-145	Treg	LAPTM5	0.497728
3.26155e-147	0.716989	0.891	0.599	4.07303e-143	Treg	RPL22L1	2.04826
8.2673e-143	0.747269	0.796	0.439	1.03242e-138	Treg	CD99	2.11123
1.61522e-142	-1.29679	0.273	0.445	2.01709e-138	Treg	PYCARD	0.273407
1.93865e-142	0.724152	0.324	0.069	2.42099e-138	Treg	CISH	2.06298
7.16888e-142	-1.68054	0.277	0.537	8.9525e-138	Treg	LOC107984813	0.186273
5.11591e-140	0.760217	0.793	0.441	6.38875e-136	Treg	PLP2	2.13874
2.19242e-139	0.723803	0.624	0.267	2.7379e-135	Treg	AP1S2	2.06226
5.11849e-133	-1.19758	0.549	0.642	6.39197e-129	Treg	ZNRF1	0.301925
5.08986e-131	-1.45006	0.316	0.504	6.35621e-127	Treg	C16ORF13	0.234557
4.94604e-125	-1.25743	0.377	0.51	6.17662e-121	Treg	MSI2	0.284384
5.70589e-123	-1.65706	0.059	0.321	7.12552e-119	Treg	C11ORF74	0.1907
2.3865e-122	0.693523	0.533	0.213	2.98026e-118	Treg	GNG2	2.00075
5.88561e-121	-0.794918	0.603	0.692	7.34995e-117	Treg	PPP1CC	0.451618
1.17824e-120	-1.00311	0.89	0.842	1.47139e-116	Treg	H2AFV	0.366736
1.2479e-120	0.847405	0.765	0.425	1.55838e-116	Treg	KLF2	2.33358
1.77563e-116	-0.75898	0.73	0.757	2.21741e-112	Treg	LCK	0.468143
5.35269e-116	-1.13841	0.079	0.339	6.68444e-112	Treg	CCR9	0.320329
8.22159e-116	-0.939254	0.411	0.41	1.02671e-111	Treg	TNFRSF18	0.390919
9.74245e-116	-1.36146	0.036	0.28	1.21664e-111	Treg	PTCRA	0.256286
1.89191e-115	0.834749	0.256	0.053	2.36261e-111	Treg	BATF	2.30424
4.67411e-112	-0.714792	0.959	0.92	5.83703e-108	Treg	HMGB1	0.489294
7.68367e-104	-1.05382	0.079	0.317	9.59537e-100	Treg	UCHL1	0.348604
1.29974e-103	-0.936582	0.959	0.922	1.62312e-99	Treg	H2AFZ	0.391965
6.76926e-102	-1.07775	0.276	0.488	8.45345e-98	Treg	CXCR4	0.340361
8.0094e-98	-1.22273	0.976	0.934	1.00021e-93	Treg	HSP90AB1	0.294425
2.19514e-94	-1.02331	0.221	0.435	2.74129e-90	Treg	GM2A	0.359402
6.19027e-93	-1.30273	0.068	0.289	7.73041e-89	Treg	RGS16	0.27179
3.51692e-89	-0.84682	0.766	0.762	4.39193e-85	Treg	BTG2	0.428776
4.96019e-86	-1.05627	0.292	0.493	6.19429e-82	Treg	MARCKSL1	0.34775
9.39333e-83	-1.15199	0.08	0.274	1.17304e-78	Treg	ARPP21	0.316006
1.23042e-81	-0.796084	0.116	0.31	1.53655e-77	Treg	TAPBPL	0.451092
6.68743e-81	-0.83235	0.094	0.293	8.35126e-77	Treg	SPINK2	0.435026
2.12939e-77	-2.15995	0.251	0.421	2.65918e-73	Treg	STMN1	0.115331
1.20613e-74	-0.896884	0.502	0.562	1.50621e-70	Treg	CMTM7	0.407838
2.13351e-72	-0.9057	0.524	0.557	2.66433e-68	Treg	SOCS1	0.404259
4.89707e-72	-0.728504	0.553	0.555	6.11546e-68	Treg	PCNA	0.482631
1.05726e-71	-0.703433	0.356	0.41	1.32031e-67	Treg	DHDDS	0.494883
1.6652e-71	-0.791034	0.079	0.263	2.07951e-67	Treg	TCTEX1D2	0.453376
2.02846e-71	-0.802392	0.42	0.541	2.53314e-67	Treg	ACTN1	0.448256
1.74428e-68	-0.872118	0.293	0.396	2.17825e-64	Treg	LMNB1	0.418065
3.15427e-68	-0.76055	0.216	0.358	3.93905e-64	Treg	PRPS2	0.467409
4.23852e-68	-1.16395	0.204	0.328	5.29307e-64	Treg	MLLT3	0.312251
5.27903e-66	-0.769076	0.359	0.424	6.59245e-62	Treg	ADA	0.463441
8.25934e-66	-1.05806	0.821	0.742	1.03143e-61	Treg	HMGB2	0.347128
1.36132e-63	-0.860989	0.252	0.337	1.70002e-59	Treg	BCL2L1	0.422744
8.43295e-61	-0.837977	0.306	0.447	1.05311e-56	Treg	PTGER4	0.432585
1.9528e-60	-1.03486	0.14	0.28	2.43865e-56	Treg	HOPX	0.355275
6.19796e-59	-0.770985	0.134	0.282	7.74001e-55	Treg	H1FX	0.462557
1.79867e-58	-0.760415	0.254	0.369	2.24618e-54	Treg	ITGAL	0.467472
2.4234e-58	-0.824023	0.136	0.296	3.02634e-54	Treg	SLA2	0.438664
5.41583e-54	-0.80042	0.381	0.483	6.76329e-50	Treg	ZFP36	0.44914
1.56712e-53	-0.757236	0.246	0.407	1.95703e-49	Treg	SOX4	0.468961
8.30498e-53	-0.750369	0.138	0.272	1.03713e-48	Treg	HIST1H4I	0.472192
3.63489e-52	-0.804281	0.3	0.382	4.53925e-48	Treg	HIST1H1D	0.447409
3.55185e-43	0.824486	0.262	0.115	4.43555e-39	Treg	TARP	2.28071
0	3.14215	0.436	0.02	0	CD4-CTL	GZMA	23.1535
0	2.65352	0.441	0.025	0	CD4-CTL	NKG7	14.2039
0	2.52253	0.975	0.414	0	CD4-CTL	S100A4	12.46
0	2.45609	0.75	0.04	0	CD4-CTL	TIMP1	11.6591
0	2.34905	0.918	0.291	0	CD4-CTL	IL7R	10.4756
0	2.02772	0.827	0.219	0	CD4-CTL	XBP1	7.59673
0	1.54748	0.539	0.035	0	CD4-CTL	CCR5	4.69962
0	1.45755	0.996	0.866	0	CD4-CTL	ITM2B	4.29543
3.50588982288949e-320	1.42091	0.513	0.046	4.37815521082439e-316	CD4-CTL	RORA	4.14088
7.26702e-291	1.50997	0.999	0.805	9.07505e-287	CD4-CTL	S100A11	4.52661
7.3501e-287	2.06957	0.827	0.287	9.17881e-283	CD4-CTL	S100A10	7.92142
4.57686e-279	0.991948	0.335	0.009	5.71558e-275	CD4-CTL	MAF	2.69648
1.39441e-272	1.59134	0.493	0.051	1.74134e-268	CD4-CTL	IL2RB	4.91034
2.93899e-256	3.5327	0.26	0.011	3.67021e-252	CD4-CTL	DAPL1	34.2161
2.44926e-231	1.38188	0.821	0.27	3.05864e-227	CD4-CTL	ANXA1	3.98236
9.996e-215	1.36789	0.984	0.695	1.2483e-210	CD4-CTL	VIM	3.92704
2.99789e-213	1.30473	0.803	0.266	3.74377e-209	CD4-CTL	GIMAP5	3.68668
1.53042e-211	1.39418	0.633	0.177	1.91119e-207	CD4-CTL	FGL2	4.03169
1.14956e-210	1.3123	0.694	0.176	1.43558e-206	CD4-CTL	CD44	3.71472
1.4059e-208	1.14589	0.926	0.385	1.75569e-204	CD4-CTL	CD37	3.14525
8.42525e-206	1.34009	0.561	0.137	1.05214e-201	CD4-CTL	EMB	3.81939
4.14576e-199	1.1868	0.968	0.659	5.17722e-195	CD4-CTL	GIMAP1	3.27659
4.74819e-196	1.0587	0.315	0.025	5.92954e-192	CD4-CTL	CD200R1L	2.88263
1.65353e-189	1.16472	0.889	0.402	2.06493e-185	CD4-CTL	VAMP8	3.20501
6.42292e-170	2.12142	0.421	0.077	8.02094e-166	CD4-CTL	RGS1	8.34298
5.59466e-164	1.08515	0.997	0.867	6.98662e-160	CD4-CTL	HLA-A	2.95988
2.35026e-162	1.1763	0.617	0.177	2.935e-158	CD4-CTL	GIMAP4	3.24235
1.27129e-155	-2.93266	0.085	0.541	1.58759e-151	CD4-CTL	NRN1	0.0532553
1.86025e-148	-1.96273	0.113	0.566	2.32307e-144	CD4-CTL	ATP6V0A4	0.140475
1.66459e-147	1.57611	0.736	0.324	2.07874e-143	CD4-CTL	CRIP1	4.83613
3.96899e-144	0.778467	1	0.929	4.95647e-140	CD4-CTL	RPL11	2.17813
7.74266e-135	1.78722	0.448	0.114	9.66904e-131	CD4-CTL	TARP	5.97284
1.3055e-134	1.12252	0.65	0.231	1.63031e-130	CD4-CTL	KLF6	3.07259
2.15479e-133	1.17688	0.377	0.073	2.69091e-129	CD4-CTL	RGS18	3.24424
7.46493e-132	1.00397	0.63	0.213	9.32221e-128	CD4-CTL	GIMAP8	2.72909
2.79064e-125	1.05272	0.497	0.124	3.48495e-121	CD4-CTL	CAPG	2.86544
6.46504e-121	0.8437	0.251	0.022	8.07354e-117	CD4-CTL	PXDC1	2.32495
5.4741e-119	-0.827559	0.981	0.949	6.83606e-115	CD4-CTL	PTMA	0.437115
3.50435e-118	0.947144	0.899	0.589	4.37623e-114	CD4-CTL	SH3BGRL3	2.57833
3.1433e-117	-2.68002	0.085	0.461	3.92535e-113	CD4-CTL	CD8B	0.0685615
1.03855e-113	0.836431	0.322	0.048	1.29694e-109	CD4-CTL	BIRC3	2.30811
1.49498e-112	0.855915	0.879	0.534	1.86693e-108	CD4-CTL	TXN	2.35353
2.2529e-112	-1.62824	0.113	0.493	2.81343e-108	CD4-CTL	MARCKSL1	0.196275
9.77012e-112	0.777908	0.327	0.053	1.22009e-107	CD4-CTL	LYSMD2	2.17691
1.05923e-111	-2.84137	0.221	0.535	1.32277e-107	CD4-CTL	SLC29A1	0.0583459
1.96245e-110	0.932562	0.906	0.626	2.45071e-106	CD4-CTL	GSTP1	2.54101
5.3658e-107	-1.72653	0.296	0.607	6.70082e-103	CD4-CTL	TFDP2	0.177901
5.9956e-102	0.900504	0.629	0.273	7.4873e-98	CD4-CTL	SQRDL	2.46084
1.03406e-101	0.773568	0.367	0.076	1.29134e-97	CD4-CTL	CAMK2N1	2.16749
2.00015e-101	0.926633	0.725	0.357	2.49779e-97	CD4-CTL	PLA2G16	2.52599
4.14639e-101	0.920115	0.731	0.381	5.17802e-97	CD4-CTL	SERPINB1	2.50958
8.34257e-101	-1.81979	0.191	0.536	1.04182e-96	CD4-CTL	LOC107984813	0.16206
1.68979e-99	0.895937	0.575	0.215	2.11021e-95	CD4-CTL	GNG2	2.44963
2.07752e-96	-1.30069	0.194	0.542	2.59441e-92	CD4-CTL	ACTN1	0.272344
9.95738e-96	0.84911	0.777	0.395	1.24348e-91	CD4-CTL	LSP1	2.33756
1.57348e-95	0.823832	0.743	0.353	1.96496e-91	CD4-CTL	RGCC	2.27922
7.51083e-94	0.818056	0.805	0.487	9.37953e-90	CD4-CTL	ISCU	2.26609
8.87158e-94	-1.28429	0.077	0.408	1.10788e-89	CD4-CTL	SOX4	0.276846
9.82275e-94	0.759725	0.412	0.108	1.22666e-89	CD4-CTL	FAS	2.13769
1.57017e-91	-1.22764	0.406	0.674	1.96083e-87	CD4-CTL	SIT1	0.292984
3.09736e-90	0.791399	0.475	0.158	3.86798e-86	CD4-CTL	TPST2	2.20648
6.06451e-90	-1.02281	0.873	0.894	7.57336e-86	CD4-CTL	PPP1R14B	0.359583
4.47445e-89	-1.58319	0.098	0.401	5.5877e-85	CD4-CTL	ZNF438	0.205319
7.96627e-88	0.781914	0.868	0.622	9.94828e-84	CD4-CTL	PDLIM2	2.18565
2.89617e-86	0.810736	0.413	0.117	3.61674e-82	CD4-CTL	GBP5	2.24956
9.16415e-86	0.75525	0.669	0.324	1.14442e-81	CD4-CTL	TMBIM4	2.12814
6.791e-84	0.971119	0.441	0.147	8.4806e-80	CD4-CTL	CST3	2.6409
5.5098e-83	0.81799	0.428	0.129	6.88063e-79	CD4-CTL	ARID5B	2.26594
3.07785e-82	0.724989	0.444	0.142	3.84362e-78	CD4-CTL	VAMP5	2.06471
8.14322e-81	0.853984	0.276	0.054	1.01693e-76	CD4-CTL	BATF	2.34899
1.09418e-80	0.852224	0.497	0.186	1.36642e-76	CD4-CTL	CTSC	2.34486
5.23225e-77	-1.65126	0.04	0.319	6.53403e-73	CD4-CTL	C11ORF74	0.191807
9.32011e-77	0.739169	0.688	0.371	1.1639e-72	CD4-CTL	COMMD8	2.09419
1.11892e-75	0.777746	0.684	0.336	1.3973e-71	CD4-CTL	ID2	2.17656
8.04715e-75	-1.51487	0.259	0.503	1.00493e-70	CD4-CTL	C16ORF13	0.219836
1.81288e-73	-1.15033	0.136	0.434	2.26393e-69	CD4-CTL	GM2A	0.316532
1.82278e-72	-1.35411	0.958	0.935	2.27629e-68	CD4-CTL	HSP90AB1	0.258178
2.18689e-72	0.743777	0.595	0.28	2.73099e-68	CD4-CTL	ANXA5	2.10387
1.69033e-71	1.32028	0.366	0.155	2.11088e-67	CD4-CTL	LGALS1	3.74446
1.99595e-70	0.745668	0.374	0.117	2.49254e-66	CD4-CTL	TXNIP	2.10785
2.16646e-69	-1.09947	0.056	0.316	2.70548e-65	CD4-CTL	UCHL1	0.333048
2.52099e-68	-1.36367	0.269	0.51	3.14821e-64	CD4-CTL	MSI2	0.255721
4.25669e-68	-0.951953	0.571	0.758	5.31576e-64	CD4-CTL	LCK	0.385986
4.58766e-68	0.87035	0.428	0.181	5.72907e-64	CD4-CTL	LAPTM4B	2.38775
1.16988e-67	-1.30572	0.032	0.278	1.46094e-63	CD4-CTL	PTCRA	0.270977
4.3707e-64	0.913866	0.626	0.337	5.45813e-60	CD4-CTL	STARD3NL	2.49395
1.19212e-62	0.712711	0.605	0.309	1.48872e-58	CD4-CTL	EML4	2.03951
2.37182e-61	0.717231	0.558	0.297	2.96193e-57	CD4-CTL	UBE2F	2.04875
3.48297e-61	-1.39625	0.247	0.412	4.34953e-57	CD4-CTL	TNFRSF18	0.247524
8.46874e-61	-1.2035	0.039	0.273	1.05758e-56	CD4-CTL	ARPP21	0.300143
4.69683e-60	0.870663	0.28	0.127	5.86541e-56	CD4-CTL	NPB	2.38849
1.08991e-59	-1.13977	0.517	0.641	1.36107e-55	CD4-CTL	ZNRF1	0.319893
5.39854e-58	-0.902494	0.582	0.74	6.7417e-54	CD4-CTL	CD247	0.405557
7.1215e-58	-1.08274	0.608	0.763	8.89333e-54	CD4-CTL	BTG2	0.338666
2.91405e-57	-0.89001	0.061	0.292	3.63907e-53	CD4-CTL	SPINK2	0.410651
3.55157e-55	-0.909107	0.165	0.423	4.4352e-51	CD4-CTL	TCF7	0.402884
4.95496e-55	-0.702789	0.929	0.92	6.18775e-51	CD4-CTL	HMGB1	0.495202
9.85208e-54	-0.737734	0.525	0.686	1.23033e-49	CD4-CTL	HMGN1	0.478196
3.3623e-53	-1.26357	0.309	0.507	4.19884e-49	CD4-CTL	SAG	0.282645
6.15302e-51	-1.2585	0.071	0.287	7.68389e-47	CD4-CTL	RGS16	0.284081
2.02132e-50	-1.13045	0.262	0.148	2.52422e-46	CD4-CTL	HLA-DPA1	0.322889
2.25818e-48	-1.10328	0.523	0.557	2.82001e-44	CD4-CTL	SOCS1	0.331783
2.8433e-48	-1.06777	0.408	0.607	3.55071e-44	CD4-CTL	TNFRSF4	0.343775
1.69135e-46	0.855688	0.298	0.1	2.11216e-42	CD4-CTL	RGS2	2.35299
1.91365e-45	-0.950346	0.318	0.53	2.38977e-41	CD4-CTL	F2R	0.386607
6.26178e-42	-0.963119	0.186	0.397	7.81971e-38	CD4-CTL	LMNB1	0.381701
8.72746e-41	-1.02494	0.195	0.382	1.08988e-36	CD4-CTL	HIST1H1D	0.358819
1.42325e-40	-0.911936	0.142	0.34	1.77736e-36	CD4-CTL	SH2D1A	0.401746
2.00366e-40	-0.822048	0.094	0.281	2.50217e-36	CD4-CTL	H1FX	0.439531
1.70488e-39	-0.788616	0.87	0.843	2.12906e-35	CD4-CTL	H2AFV	0.454473
3.79631e-39	-0.898808	0.286	0.486	4.74084e-35	CD4-CTL	CXCR4	0.407055
7.88353e-39	-0.75851	0.085	0.262	9.84495e-35	CD4-CTL	TCTEX1D2	0.468364
5.74785e-38	-0.751606	0.423	0.581	7.17792e-34	CD4-CTL	DUSP22	0.471608
1.23745e-37	-0.709932	0.968	0.922	1.54532e-33	CD4-CTL	H2AFZ	0.491678
7.52947e-37	-0.800641	0.098	0.272	9.40281e-33	CD4-CTL	HIST1H4I	0.449041
1.11537e-36	-0.986679	0.316	0.524	1.39288e-32	CD4-CTL	CD4	0.372813
1.91545e-36	-0.836781	0.133	0.337	2.39201e-32	CD4-CTL	CCR9	0.433102
6.36261e-36	-0.737801	0.439	0.6	7.94563e-32	CD4-CTL	RAB25	0.478164
7.07751e-35	-1.84535	0.241	0.42	8.8384e-31	CD4-CTL	STMN1	0.15797
5.77362e-34	0.794673	0.499	0.327	7.21009e-30	CD4-CTL	SERP1	2.21372
1.01255e-32	-0.9433	0.185	0.337	1.26448e-28	CD4-CTL	BCL2L1	0.389341
4.10697e-30	-0.827087	0.775	0.834	5.12879e-26	CD4-CTL	LST1	0.437321
6.90378e-29	-1.06433	0.181	0.327	8.62143e-25	CD4-CTL	MLLT3	0.344958
1.36401e-28	-0.883288	0.773	0.68	1.70338e-24	CD4-CTL	TUBA1A	0.413421
1.20699e-25	-0.731967	0.329	0.424	1.50729e-21	CD4-CTL	ADA	0.480962
4.7881e-25	-0.724386	0.22	0.368	5.97938e-21	CD4-CTL	ITGAL	0.484622
1.98368e-22	-0.698975	0.396	0.482	2.47722e-18	CD4-CTL	ZFP36	0.497095
2.12094e-21	-0.712629	0.27	0.392	2.64863e-17	CD4-CTL	PTTG1	0.490353
8.87396e-18	-0.991814	0.733	0.744	1.10818e-13	CD4-CTL	HMGB2	0.370903
0	2.04008	0.954	0.241	0	CD8-TC	HOPX	7.69123
0	1.5057	0.998	0.796	0	CD8-TC	S100A11	4.50731
0	1.43488	0.831	0.195	0	CD8-TC	JAML	4.19914
0	1.32253	0.736	0.209	0	CD8-TC	CASP1	3.75291
0	1.2145	0.492	0.139	0	CD8-TC	LGALS1	3.36862
0	1.2116	0.57	0.074	0	CD8-TC	EPS15L1	3.35885
0	1.16808	0.346	0.012	0	CD8-TC	NKG7	3.21583
0	1.14831	0.778	0.28	0	CD8-TC	GLRX	3.15284
0	1.0524	0.483	0.032	0	CD8-TC	IL2RB	2.86451
0	1.03472	0.922	0.392	0	CD8-TC	PLA2G10	2.81432
0	1.01155	0.437	0.035	0	CD8-TC	LYSMD2	2.74987
0	0.989987	0.835	0.331	0	CD8-TC	RGCC	2.6912
0	0.961274	0.754	0.245	0	CD8-TC	GIMAP5	2.61503
0	0.945725	0.782	0.315	0	CD8-TC	ID2	2.57468
0	0.929006	0.373	0.103	0	CD8-TC	TARP	2.53199
0	0.900977	0.957	0.553	0	CD8-TC	TMSB10	2.46201
0	0.860219	0.685	0.271	0	CD8-TC	S100A10	2.36368
0	0.858913	0.369	0.03	0	CD8-TC	TIMP1	2.36059
0	0.834985	0.953	0.552	0	CD8-TC	CD27	2.30478
0	0.814829	0.417	0.064	0	CD8-TC	ADAMTSL2	2.25879
0	0.80471	0.725	0.274	0	CD8-TC	IL7R	2.23605
0	0.754423	0.593	0.212	0	CD8-TC	CD24	2.12638
0	0.751125	0.895	0.52	0	CD8-TC	EVL	2.11938
0	0.741954	0.327	0.007	0	CD8-TC	PRF1	2.10003
0	0.722313	0.315	0.067	0	CD8-TC	PYGM	2.05919
0	0.716121	0.263	0.032	0	CD8-TC	XCL2	2.04648
0	0.709773	0.858	0.382	0	CD8-TC	VAMP8	2.03353
0	0.706029	0.406	0.098	0	CD8-TC	YJEFN3	2.02593
0	-0.756523	0.968	0.918	0	CD8-TC	HMGB1	0.469295
0	-0.769142	0.724	0.739	0	CD8-TC	CD247	0.46341
0	-0.809445	0.953	0.89	0	CD8-TC	PPP1R14B	0.445105
0	-0.882216	0.974	0.92	0	CD8-TC	H2AFZ	0.413865
0	-0.988013	0.736	0.763	0	CD8-TC	BTG2	0.372316
0	-0.995293	0.391	0.385	0	CD8-TC	LDHB	0.369615
0	-1.05886	0.999	0.968	0	CD8-TC	FTH1	0.34685
0	-1.08719	0.874	0.841	0	CD8-TC	H2AFV	0.337164
0	-1.13847	0.999	0.975	0	CD8-TC	GMFG	0.320309
0	-1.15829	0.09	0.351	0	CD8-TC	SH2D1A	0.314024
0	-1.27807	0.543	0.645	0	CD8-TC	ZNRF1	0.278575
0	-1.37093	0.029	0.289	0	CD8-TC	PTCRA	0.253872
0	-1.37298	0.219	0.504	0	CD8-TC	MARCKSL1	0.253352
0	-1.41589	0.293	0.519	0	CD8-TC	MSI2	0.24271
0	-1.47315	0.323	0.574	0	CD8-TC	ATP6V0A4	0.229202
0	-1.49149	0.187	0.456	0	CD8-TC	PYCARD	0.225038
0	-1.49851	0.189	0.432	0	CD8-TC	S100A4	0.223463
0	-1.51486	0.448	0.612	0	CD8-TC	TFDP2	0.219839
0	-1.52527	0.969	0.933	0	CD8-TC	HSP90AB1	0.217562
0	-1.57574	0.272	0.513	0	CD8-TC	C16ORF13	0.206854
0	-1.62853	0.306	0.545	0	CD8-TC	LOC107984813	0.196219
0	-1.69745	0.075	0.416	0	CD8-TC	ZNF438	0.183149
0	-1.75657	0.038	0.332	0	CD8-TC	C11ORF74	0.172636
0	-1.81365	0.12	0.544	0	CD8-TC	CD4	0.163058
0	-2.0105	0.101	0.482	0	CD8-TC	PTMS	0.133922
0	-2.0248	0.064	0.429	0	CD8-TC	TNFRSF18	0.132021
0	-2.15445	0.219	0.575	0	CD8-TC	SOCS1	0.115967
0	-2.40183	0.121	0.632	0	CD8-TC	TNFRSF4	0.0905519
0	-3.07463	0.102	0.56	0	CD8-TC	NRN1	0.0462069
0	-3.0871	0.232	0.549	0	CD8-TC	SLC29A1	0.045634
4.94065645841247e-324	-1.16556	0.415	0.51	6.16989178526549e-320	CD8-TC	SAG	0.311748
1.09388044788137e-313	-1.37426	0.064	0.297	0	CD8-TC	RGS16	0.253026
8.18539181668369e-313	-1.53449	0.7	0.746	0	CD8-TC	HMGB2	0.215566
1.47056e-297	-0.995077	0.042	0.257	1.83643e-293	CD8-TC	PTGR1	0.369695
7.15079e-297	-1.21902	0.117	0.348	8.92991e-293	CD8-TC	BCL2L1	0.29552
4.40867e-295	-0.890738	0.854	0.671	5.50555e-291	CD8-TC	TUBA1A	0.410353
6.08761e-290	-0.890553	0.429	0.587	7.60221e-286	CD8-TC	DUSP22	0.410429
4.10191e-284	-0.734639	0.83	0.8	5.12247e-280	CD8-TC	CALM2	0.479678
4.52198e-284	0.734637	0.62	0.325	5.64705e-280	CD8-TC	STARD3NL	2.08473
2.23083e-270	-1.18717	0.066	0.281	2.78586e-266	CD8-TC	ARPP21	0.305085
3.7744e-250	-0.99976	0.263	0.455	4.71347e-246	CD8-TC	PTGER4	0.367968
1.68588e-228	-0.898071	0.075	0.271	2.10533e-224	CD8-TC	TP53INP1	0.407355
5.85983e-228	-2.03565	0.241	0.428	7.31775e-224	CD8-TC	STMN1	0.130595
1.02695e-227	-0.885963	0.355	0.491	1.28246e-223	CD8-TC	CXCR4	0.412317
1.61064e-225	-0.840816	0.18	0.365	2.01136e-221	CD8-TC	PRPS2	0.431358
1.53026e-220	-0.89112	0.314	0.429	1.91099e-216	CD8-TC	ADA	0.410196
2.85931e-220	-0.862531	0.424	0.534	3.5707e-216	CD8-TC	F2R	0.422093
5.55155e-219	-0.766929	0.116	0.318	6.93278e-215	CD8-TC	TAPBPL	0.464437
1.79269e-216	-1.24242	0.17	0.335	2.23871e-212	CD8-TC	MLLT3	0.288685
7.98595e-216	-0.838947	0.324	0.398	9.97286e-212	CD8-TC	LMNB1	0.432165
1.06576e-212	-0.749521	0.407	0.449	1.33092e-208	CD8-TC	CD38	0.472593
2.56563e-204	-0.857835	0.514	0.564	3.20396e-200	CD8-TC	CMTM7	0.424079
1.12351e-196	-0.836261	0.107	0.279	1.40304e-192	CD8-TC	HIST1H4I	0.433328
6.15239e-196	-0.990974	0.234	0.389	7.68311e-192	CD8-TC	HIST1H1D	0.371215
1.51536e-186	-0.747873	0.091	0.269	1.89238e-182	CD8-TC	TCTEX1D2	0.473372
6.54159e-186	-0.700101	0.889	0.83	8.16914e-182	CD8-TC	LST1	0.496535
2.61822e-182	-0.838369	0.233	0.414	3.26963e-178	CD8-TC	SOX4	0.432415
7.41887e-173	-0.785821	0.168	0.314	9.26469e-169	CD8-TC	GATA3	0.455745
6.87947e-172	-0.794998	0.404	0.485	8.59109e-168	CD8-TC	ZFP36	0.451582
1.4342e-164	-0.771931	0.254	0.373	1.79103e-160	CD8-TC	ITGAL	0.46212
7.96814e-142	-0.695068	0.125	0.256	9.95062e-138	CD8-TC	HIST2H2BE	0.499041
1.096e-126	-0.696275	0.179	0.3	1.36868e-122	CD8-TC	SLA2	0.498438
0	5.40751	0.997	0.045	0	BC	HLA-DRA	223.075
0	4.77766	0.998	0.076	0	BC	HLA-DPA1	118.826
0	4.58147	0.982	0.022	0	BC	MS4A1	97.6575
0	4.35096	0.995	0.03	0	BC	HLA-DQA1	77.5533
0	4.11477	0.97	0.02	0	BC	CD79B	61.2382
0	3.71791	0.971	0.085	0	BC	CD79A	41.1783
0	3.49682	0.919	0.032	0	BC	IFI30	33.0103
0	2.85877	0.841	0.017	0	BC	TNFRSF13C	17.4401
0	2.61632	0.821	0.066	0	BC	HVCN1	13.6853
0	2.60725	0.979	0.339	0	BC	CD37	13.5617
0	2.57176	0.874	0.138	0	BC	CCDC50	13.0889
0	2.43408	0.771	0.009	0	BC	HLA-DRB1	11.4053
0	2.34576	0.594	0.01	0	BC	VPREB3	10.4413
0	2.34159	0.774	0.011	0	BC	CD74	10.3977
0	2.25654	0.862	0.158	0	BC	HLA-DMA	9.54995
0	2.16758	0.697	0.02	0	BC	HHEX	8.73708
0	2.16704	0.725	0.017	0	BC	HLA-DMB	8.73243
0	2.08464	0.66	0.011	0	BC	BANK1	8.04166
0	2.0611	0.697	0.297	0	BC	CRIP1	7.85459
0	1.94521	0.636	0.009	0	BC	LY86	6.99508
0	1.76862	0.768	0.215	0	BC	SMAP2	5.86276
0	1.75854	0.724	0.18	0	BC	LPXN	5.80393
0	1.73381	0.59	0.027	0	BC	CYBB	5.66221
0	1.65151	0.507	0.011	0	BC	CR2	5.21487
0	1.647	0.566	0.025	0	BC	HLA-DOB	5.19139
0	1.62282	0.567	0.018	0	BC	SPI1	5.06736
0	1.60014	0.508	0.016	0	BC	BCL11A	4.95373
0	1.5724	0.508	0.006	0	BC	FCRLA	4.81821
0	1.55111	0.568	0.089	0	BC	CAPG	4.7167
0	1.54632	0.502	0.011	0	BC	RALGPS2	4.69417
0	1.4923	0.618	0.152	0	BC	PLEKHO1	4.4473
0	1.44864	0.355	0.059	0	BC	CD83	4.25733
0	1.44178	0.452	0.007	0	BC	CD40	4.22821
0	1.43688	0.933	0.647	0	BC	SYPL1	4.20756
0	1.40679	0.588	0.19	0	BC	CHCHD10	4.08282
0	1.37418	0.684	0.237	0	BC	AP1S2	3.95183
0	1.35207	0.559	0.11	0	BC	DNASE2	3.8654
0	1.32932	0.913	0.516	0	BC	CD53	3.77849
0	1.29749	0.344	0.005	0	BC	FCER2	3.66011
0	1.29285	0.603	0.208	0	BC	SNAP23	3.64315
0	1.27515	0.372	0.006	0	BC	PHACTR1	3.57924
0	1.26839	0.336	0.009	0	BC	ICOSLG	3.55512
0	1.24762	0.996	0.901	0	BC	FTL	3.48204
0	1.24109	0.464	0.074	0	BC	NFKBIE	3.45939
0	1.23696	0.833	0.37	0	BC	VAMP8	3.44512
0	1.20724	0.396	0.005	0	BC	CD22	3.34426
0	1.18691	0.392	0.064	0	BC	EAF2	3.27695
0	1.18201	0.657	0.282	0	BC	EML4	3.26092
0	1.176	0.402	0.013	0	BC	BTK	3.24138
0	1.17423	0.38	0.009	0	BC	SIGLEC11	3.23565
0	1.17392	0.528	0.151	0	BC	CD44	3.23465
0	1.17079	0.784	0.442	0	BC	ATP6V0B	3.22452
0	1.16895	0.849	0.542	0	BC	GRB2	3.21863
0	1.16834	0.51	0.117	0	BC	STX7	3.21666
0	1.16697	0.72	0.327	0	BC	RBM38	3.21226
0	1.1605	0.367	0.013	0	BC	STAP1	3.19154
0	1.15768	0.594	0.234	0	BC	HDDC2	3.18253
0	1.15408	0.399	0.044	0	BC	B3GNT5	3.1711
0	1.15243	0.511	0.123	0	BC	RABEP2	3.16586
0	1.1463	0.896	0.391	0	BC	KLF2	3.14651
0	1.12286	0.862	0.575	0	BC	MTPN	3.07364
0	1.11785	0.81	0.363	0	BC	LSP1	3.05826
0	1.10265	0.412	0.066	0	BC	CTSS	3.01213
0	1.0889	0.342	0.045	0	BC	IFI27	2.97099
0	1.08749	0.454	0.091	0	BC	CD48	2.96682
0	1.07844	0.625	0.263	0	BC	GPX7	2.94009
0	1.07671	0.466	0.123	0	BC	BEND5	2.93501
0	1.05657	0.744	0.463	0	BC	SFT2D1	2.87649
0	1.0508	0.363	0.022	0	BC	LAT2	2.85994
0	1.05009	0.364	0.034	0	BC	ENTPD1	2.85791
0	1.04434	0.441	0.114	0	BC	REL	2.84153
0	1.03597	0.334	0.068	0	BC	FABP5	2.81784
0	1.02385	0.329	0.032	0	BC	CNN3	2.78389
0	1.01519	0.631	0.287	0	BC	RGS19	2.75988
0	1.00785	0.977	0.831	0	BC	GABARAP	2.7397
0	0.996078	0.366	0.062	0	BC	GLOD5	2.70764
0	0.991768	0.566	0.24	0	BC	SMIM14	2.696
0	0.990401	0.35	0.059	0	BC	TIFA	2.69231
0	0.976817	0.667	0.356	0	BC	MAP3K1	2.65599
0	0.948359	0.384	0.07	0	BC	BLNK	2.58147
0	0.941636	0.266	0.008	0	BC	CCR1	2.56417
0	0.941066	0.807	0.512	0	BC	LTB	2.56271
0	0.934896	0.409	0.094	0	BC	RAB30	2.54695
0	0.933338	0.387	0.088	0	BC	ST6GAL1	2.54298
0	0.923501	0.305	0.006	0	BC	HLA-DPB1	2.51809
0	0.92308	0.374	0.079	0	BC	ADORA3	2.51703
0	0.916382	0.281	0.007	0	BC	ZNF296	2.50023
0	0.91478	0.457	0.162	0	BC	ATM	2.49623
0	0.911227	0.925	0.699	0	BC	IFITM3	2.48737
0	0.900426	0.416	0.158	0	BC	TMEM154	2.46065
0	0.888087	0.364	0.047	0	BC	BCL2A1	2.43047
0	0.884619	0.277	0.026	0	BC	FAM212A	2.42206
0	0.877378	0.717	0.453	0	BC	BLOC1S6	2.40459
0	0.874602	0.305	0.057	0	BC	SAMD15	2.39792
0	0.870974	0.996	0.857	0	BC	HLA-A	2.38924
0	0.866445	0.525	0.238	0	BC	MSRB2	2.37844
0	0.861585	0.7	0.408	0	BC	GM2A	2.36691
0	0.860884	0.374	0.117	0	BC	CTBS	2.36525
0	0.857199	0.512	0.217	0	BC	TPM4	2.35655
0	0.844603	0.438	0.178	0	BC	VAT1	2.32705
0	0.842304	0.381	0.111	0	BC	ARID5B	2.32171
0	0.836037	0.536	0.254	0	BC	SQRDL	2.30721
0	0.825849	0.887	0.687	0	BC	CD164	2.28382
0	0.823801	0.314	0.08	0	BC	ACP5	2.27915
0	0.817808	0.692	0.466	0	BC	RALBP1	2.26553
0	0.81008	0.853	0.549	0	BC	TMSB10	2.24809
0	0.799697	0.405	0.159	0	BC	KIAA0040	2.22487
0	0.795566	0.33	0.092	0	BC	FCHSD2	2.21569
0	0.792006	0.798	0.597	0	BC	OCIAD2	2.20782
0	0.790237	0.68	0.465	0	BC	TMEM123	2.20392
0	0.788368	0.361	0.115	0	BC	SLAMF6	2.1998
0	0.780192	0.406	0.149	0	BC	SESN3	2.18189
0	0.779324	0.29	0.057	0	BC	RGS18	2.18
0	0.777053	0.998	0.79	0	BC	S100A11	2.17505
0	0.774683	0.458	0.217	0	BC	CASP1	2.1699
0	0.772354	0.501	0.264	0	BC	SDHAF4	2.16486
0	0.770244	0.413	0.17	0	BC	CTSC	2.16029
0	0.761219	0.597	0.357	0	BC	PON2	2.14089
0	0.759024	0.487	0.246	0	BC	SNX2	2.13619
0	0.747359	0.406	0.18	0	BC	USO1	2.11142
0	0.746191	0.402	0.147	0	BC	NCF1	2.10895
0	0.744203	0.313	0.092	0	BC	RELB	2.10476
0	0.743112	0.354	0.114	0	BC	PRKCB	2.10247
0	0.742022	0.788	0.58	0	BC	PRR13	2.10018
0	0.739897	0.807	0.582	0	BC	MGST3	2.09572
0	0.732536	0.256	0.037	0	BC	SIAH2	2.08035
0	0.73024	0.268	0.038	0	BC	BATF	2.07558
0	0.728661	0.366	0.142	0	BC	ABHD17B	2.0723
0	0.727789	0.457	0.222	0	BC	PPP3CA	2.0705
0	0.725192	0.268	0.05	0	BC	SWAP70	2.06513
0	0.719297	0.311	0.093	0	BC	ATG4C	2.05299
0	0.713056	0.327	0.083	0	BC	RGS2	2.04022
0	0.707966	0.749	0.524	0	BC	CSK	2.02986
0	0.702476	0.868	0.687	0	BC	ALOX5AP	2.01874
0	0.70121	0.349	0.121	0	BC	ITGA4	2.01619
0	0.693534	0.557	0.331	0	BC	CEBPZ	2.00077
0	-0.699219	0.112	0.336	0	BC	GYPC	0.496973
0	-0.707698	0.075	0.306	0	BC	TTC39C	0.492777
0	-0.720755	0.215	0.465	0	BC	CD99	0.486385
0	-0.724316	0.043	0.262	0	BC	CD5	0.484656
0	-0.747077	0.123	0.367	0	BC	TSC22D4	0.473749
0	-0.747317	0.584	0.769	0	BC	DYNLL1	0.473636
0	-0.749644	0.055	0.292	0	BC	RNF125	0.472535
0	-0.770085	0.05	0.252	0	BC	PLD6	0.462974
0	-0.778397	0.402	0.644	0	BC	HAX1	0.459141
0	-0.780571	0.886	0.923	0	BC	HMGB1	0.458144
0	-0.791411	0.069	0.292	0	BC	FUT8	0.453205
0	-0.792632	0.234	0.53	0	BC	HMCES	0.452652
0	-0.803857	0.585	0.789	0	BC	PPDPF	0.447599
0	-0.80741	0.721	0.88	0	BC	ITM2B	0.446012
0	-0.812208	0.971	0.947	0	BC	PTMA	0.443877
0	-0.822563	0.082	0.387	0	BC	SARAF	0.439304
0	-0.823263	0.028	0.294	0	BC	METTL7A	0.438997
0	-0.826348	0.075	0.288	0	BC	GIMAP5	0.437645
0	-0.829938	0.566	0.749	0	BC	YWHAQ	0.436076
0	-0.841964	0.054	0.278	0	BC	TCTEX1D2	0.430863
0	-0.880273	0.048	0.27	0	BC	ATAD2	0.41467
0	-0.882679	0.092	0.369	0	BC	HES6	0.413673
0	-0.898314	0.314	0.546	0	BC	LOC728392	0.407256
0	-0.90304	0.038	0.304	0	BC	ITK	0.405336
0	-0.919259	0.15	0.386	0	BC	ITGAL	0.398814
0	-0.951416	0.661	0.803	0	BC	ATPIF1	0.386194
0	-0.964465	0.318	0.622	0	BC	RAB25	0.381187
0	-0.968942	0.487	0.704	0	BC	NPM3	0.379484
0	-0.999817	0.114	0.392	0	BC	PTPN22	0.367947
0	-1.01915	0.588	0.777	0	BC	BTG2	0.3609
0	-1.02046	0.567	0.839	0	BC	DRAP1	0.360428
0	-1.02228	0.363	0.708	0	BC	BCL7C	0.359776
0	-1.0246	0.095	0.356	0	BC	CCR9	0.358942
0	-1.0285	0.047	0.271	0	BC	NPTX1	0.357544
0	-1.04366	0.182	0.482	0	BC	PPA1	0.352163
0	-1.04659	0.035	0.301	0	BC	H1FX	0.351134
0	-1.04824	0.307	0.541	0	BC	HIRA	0.350553
0	-1.05362	0.018	0.313	0	BC	SPINK2	0.348672
0	-1.06614	0.186	0.443	0	BC	ADA	0.344334
0	-1.07256	0.018	0.266	0	BC	PTGR1	0.34213
0	-1.1258	0.039	0.33	0	BC	GATA3	0.324391
0	-1.15241	0.033	0.316	0	BC	SLA2	0.315876
0	-1.19144	0.061	0.318	0	BC	IL7R	0.303784
0	-1.21575	0.168	0.543	0	BC	CD9	0.296489
[truncated: 1,626 more rows]
