# Supplementary material for: Ectopic cervical thymi and no thymic involution until midlife in naked mole rats
Source: Aging Cell. 2021 Oct 1;20(10):e13477. doi: 10.1111/acel.13477 (PMC8520710; doi:10.1111/acel.13477)
Supplement: Supplementary file 3 — Table S2 [file ACEL-20-e13477-s001.xlsx]

## Sheet: gdTC Marker othologs
p_val.mmu	avg_log2FC.mmu	pct.1.mmu	pct.2.mmu	p_val_adj.mmu	cluster.mmu	gene	p_val.hgl	avg_log2FC.hgl	pct.1.hgl	pct.2.hgl	p_val_adj.hgl	cluster.hgl
3.82867e-150	3.18152	1	0.427	1.11479e-145	gdTC	S100A11	7.26702e-291	1.50997	0.999	0.805	9.07505e-287	CD4-CTL
3.19913e-132	4.87451	1	0.018	9.31491e-128	gdTC	S100A4	0	2.52253	0.975	0.414	0	CD4-CTL
3.03918e-130	1.76487	0.914	0.001	8.84919e-126	gdTC	PXDC1	6.46504e-121	0.8437	0.251	0.022	8.07354e-117	CD4-CTL
1.96395e-126	3.16181	1	0.072	5.71842e-122	gdTC	CAPG	2.79064e-125	1.05272	0.497	0.124	3.48495e-121	CD4-CTL
2.559e-126	3.30289	0.983	0.018	7.45105e-122	gdTC	MAF	4.57686e-279	0.991948	0.335	0.009	5.71558e-275	CD4-CTL
5.22977e-86	2.10571	0.966	0.036	1.52275e-81	gdTC	F2R	1.91365e-45	-0.950346	0.318	0.53	2.38977e-41	CD4-CTL
1.29119e-80	3.29499	1	0.117	3.75956e-76	gdTC	IL7R	0	2.34905	0.918	0.291	0	CD4-CTL
7.31519e-60	-2.70657	0.379	0.975	2.12996e-55	gdTC	LCK	4.25669e-68	-0.951953	0.571	0.758	5.31576e-64	CD4-CTL
1.03604e-58	1.76997	1	0.853	3.01664e-54	gdTC	S100A10	7.3501e-287	2.06957	0.827	0.287	9.17881e-283	CD4-CTL
1.41975e-57	2.81013	0.966	0.122	4.13389e-53	gdTC	ID2	1.11892e-75	0.777746	0.684	0.336	1.3973e-71	CD4-CTL
4.65244e-55	1.30823	0.759	0.028	1.35465e-50	gdTC	RORA	3.50588982288949e-320	1.42091	0.513	0.046	4.37815521082439e-316	CD4-CTL
1.33533e-46	-2.07167	0.793	0.952	3.88807e-42	gdTC	TCF7	3.55157e-55	-0.909107	0.165	0.423	4.4352e-51	CD4-CTL
4.57468e-44	1.45571	0.69	0.038	1.33201e-39	gdTC	TRGC2	7.74266e-135	1.78722	0.448	0.114	9.66904e-131	CD4-CTL
1.32631e-42	1.16396	0.741	0.049	3.86181e-38	gdTC	CD44	1.14956e-210	1.3123	0.694	0.176	1.43558e-206	CD4-CTL
2.53225e-41	1.07073	0.862	0.103	7.37315e-37	gdTC	GNG2	1.68979e-99	0.895937	0.575	0.215	2.11021e-95	CD4-CTL
9.72885e-41	1.24114	1	0.964	2.83275e-36	gdTC	ITM2B	0	1.45755	0.996	0.866	0	CD4-CTL
4.15938e-40	0.917956	0.517	0.015	1.21109e-35	gdTC	FGL2	1.53042e-211	1.39418	0.633	0.177	1.91119e-207	CD4-CTL
1.85352e-33	0.818802	0.586	0.041	5.39688e-29	gdTC	IL2RB	1.39441e-272	1.59134	0.493	0.051	1.74134e-268	CD4-CTL
3.53366e-33	-2.8568	0.293	0.877	1.0289e-28	gdTC	CCR9	1.91545e-36	-0.836781	0.133	0.337	2.39201e-32	CD4-CTL
1.81399e-32	1.67188	1	0.337	5.28178e-28	gdTC	VIM	9.996e-215	1.36789	0.984	0.695	1.2483e-210	CD4-CTL
4.82906e-32	-2.40677	0.31	0.843	1.40608e-27	gdTC	SH2D1A	1.42325e-40	-0.911936	0.142	0.34	1.77736e-36	CD4-CTL
1.49322e-28	0.750915	0.603	0.062	4.34782e-24	gdTC	BATF	8.14322e-81	0.853984	0.276	0.054	1.01693e-76	CD4-CTL
1.42217e-25	-2.17149	0.155	0.794	4.14092e-21	gdTC	SOX4	8.87158e-94	-1.28429	0.077	0.408	1.10788e-89	CD4-CTL
1.46138e-24	-2.67934	0.207	0.745	4.25509e-20	gdTC	ARPP21	8.46874e-61	-1.2035	0.039	0.273	1.05758e-56	CD4-CTL
5.3421e-22	-1.67958	0.793	0.899	1.55546e-17	gdTC	BTG2	7.1215e-58	-1.08274	0.608	0.763	8.89333e-54	CD4-CTL
1.20416e-19	0.749069	0.655	0.13	3.50614e-15	gdTC	TPST2	3.09736e-90	0.791399	0.475	0.158	3.86798e-86	CD4-CTL
4.01241e-19	-1.86725	0.172	0.713	1.16829e-14	gdTC	CD4	1.11537e-36	-0.986679	0.316	0.524	1.39288e-32	CD4-CTL
5.7472e-18	1.36514	0.966	0.56	1.67341e-13	gdTC	LGALS1	1.69033e-71	1.32028	0.366	0.155	2.11088e-67	CD4-CTL
7.87881e-18	-1.55027	0.983	0.982	2.29407e-13	gdTC	HMGB1	4.95496e-55	-0.702789	0.929	0.92	6.18775e-51	CD4-CTL
1.13308e-16	0.727617	0.966	0.454	3.2992e-12	gdTC	ITGAL	4.7881e-25	-0.724386	0.22	0.368	5.97938e-21	CD4-CTL
5.52006e-15	-2.19121	0.31	0.719	1.60728e-10	gdTC	STMN1	7.07751e-35	-1.84535	0.241	0.42	8.8384e-31	CD4-CTL
8.18433e-14	-1.30658	0.638	0.758	2.38303e-09	gdTC	RGCC	1.57348e-95	0.823832	0.743	0.353	1.96496e-91	CD4-CTL
5.47756e-13	0.788039	0.966	0.556	1.5949e-08	gdTC	EMB	8.42525e-206	1.34009	0.561	0.137	1.05214e-201	CD4-CTL
6.87876e-11	-1.19476	0.121	0.474	2.00289e-06	gdTC	ACTN1	2.07752e-96	-1.30069	0.194	0.542	2.59441e-92	CD4-CTL
1.73231e-10	-0.748362	0.603	0.536	5.04397e-06	gdTC	TUBA1A	1.36401e-28	-0.883288	0.773	0.68	1.70338e-24	CD4-CTL
2.51676e-10	-0.711249	0.879	0.812	7.32805e-06	gdTC	ZNRF1	1.08991e-59	-1.13977	0.517	0.641	1.36107e-55	CD4-CTL
1.07509e-09	-1.11928	0.138	0.451	3.13034e-05	gdTC	FAS	9.82275e-94	0.759725	0.412	0.108	1.22666e-89	CD4-CTL
1.73691e-09	-0.995821	0.19	0.431	5.05735e-05	gdTC	CXCR4	3.79631e-39	-0.898808	0.286	0.486	4.74084e-35	CD4-CTL
4.592e-09	0.751084	0.983	0.671	0.000133705	gdTC	CRIP1	1.66459e-147	1.57611	0.736	0.324	2.07874e-143	CD4-CTL
1.42389e-08	-0.82896	0.397	0.469	0.000414595	gdTC	LMNB1	6.26178e-42	-0.963119	0.186	0.397	7.81971e-38	CD4-CTL
4.66384e-08	-1.23721	0.931	0.662	0.00135797	gdTC	HMGB2	8.87396e-18	-0.991814	0.733	0.744	1.10818e-13	CD4-CTL
4.92412e-07	-0.822202	0.069	0.316	0.0143376	gdTC	ADA	1.20699e-25	-0.731967	0.329	0.424	1.50729e-21	CD4-CTL
5.01227e-07	-0.851765	0.172	0.361	0.0145942	gdTC	BCL2L1	1.01255e-32	-0.9433	0.185	0.337	1.26448e-28	CD4-CTL
1.26108e-06	-0.813431	0.121	0.331	0.0367189	gdTC	MARCKSL1	2.2529e-112	-1.62824	0.113	0.493	2.81343e-108	CD4-CTL
0.00548485	-0.701916	1	0.997	1	gdTC	PTMA	5.4741e-119	-0.827559	0.981	0.949	6.83606e-115	CD4-CTL
